# Supplementary material for: Application of Lipid Class Ratios for Sample Stability Monitoring—Evaluation of Murine Tissue Homogenates and SDS as a Stabilizer
Source: Metabolites. 2021 Apr 27;11(5):277. doi: 10.3390/metabo11050277 (PMC8146515; doi:10.3390/metabo11050277)
Supplement: Supplementary file 1 [file metabolites-11-00277-s001.zip]

Archive with 2 entries (2 files):
- metabolites-1176017-supplementary/Data S1.xlsx
- metabolites-1176017-supplementary/Figure S1.pdf
