# Supplementary material for: Application of Lipid Class Ratios for Sample Stability Monitoring—Evaluation of Murine Tissue Homogenates and SDS as a Stabilizer
Source: Metabolites. 2021 Apr 27;11(5):277. doi: 10.3390/metabo11050277 (PMC8146515; doi:10.3390/metabo11050277)
Supplement: Supplementary file 1 [file metabolites-11-00277-s001.zip › metabolites-1176017-supplementary/Data S1.xlsx]

## Sheet: Lipid data
	Lipid Class	Adduct	Expected Mass	Method	Internal Standard	Unit	Liver 0 mM SDS 0h_1	Liver 0 mM SDS 0h_2	Liver 0 mM SDS 0h_3	Liver 0 mM SDS 1h_1	Liver 0 mM SDS 1h_2	Liver 0 mM SDS 1h_3	Liver 0 mM SDS 2h_1	Liver 0 mM SDS 2h_2	Liver 0 mM SDS 2h_3	Liver 0 mM SDS 4h_1	Liver 0 mM SDS 4h_2	Liver 0 mM SDS 4h_3	Liver 0 mM SDS 24h_1	Liver 0 mM SDS 24h_2	Liver 0 mM SDS 24h_3	Liver 0 mM SDS 48h_1	Liver 0 mM SDS 48h_2	Liver 0 mM SDS 48h_3	Liver 0 mM SDS 168h_1	Liver 0 mM SDS 168h_2	Liver 0 mM SDS 168h_3	Liver 12 mM SDS 0h_1	Liver 12 mM SDS 0h_2	Liver 12 mM SDS 0h_3	Liver 12 mM SDS 1h_1	Liver 12 mM SDS 1h_2	Liver 12 mM SDS 1h_3	Liver 12 mM SDS 2h_1	Liver 12 mM SDS 2h_2	Liver 12 mM SDS 2h_3	Liver 12 mM SDS 4h_1	Liver 12 mM SDS 4h_2	Liver 12 mM SDS 4h_3	Liver 12 mM SDS 24h_1	Liver 12 mM SDS 24h_2	Liver 12 mM SDS 24h_3	Liver 12 mM SDS 48h_1	Liver 12 mM SDS 48h_2	Liver 12 mM SDS 48h_3	Liver 12 mM SDS 168h_1	Liver 12 mM SDS 168h_2	Liver 12 mM SDS 168h_3	Liver 25 mM SDS 0h_1
LPE 14:0	LPE	+H+	426.3	QQQ+ SRM NL141	LPE 13:0	nmol/mg wet weight
LPE 16:0	LPE	+H+	454.3	QQQ+ SRM NL141	LPE 13:0	nmol/mg wet weight	0.0476079	0.0430089	0.0437729	0.0519369	0.0516011	0.0509744	0.0549453	0.0608344	0.0438286	0.0507386	0.0596145	0.0563905	0.0829779	0.0938138	0.1021	0.120305	0.154051	0.143035	0.184274	0.175193	0.167299	0.0431465	0.0511323	0.0466353	0.0554999	0.0431954	0.0537155	0.0527684	0.0388183	0.046875	0.0464043	0.0489529	0.0512669	0.0786392	0.0596565	0.0997561	0.140746	0.129115	0.113689	0.288823	0.270825	0.293814	0.0567543
LPE 18:0	LPE	+H+	482.3	QQQ+ SRM NL141	LPE 13:0	nmol/mg wet weight	0.0389124	0.0395271	0.0335371	0.0411292	0.0372973	0.0387204	0.0438503	0.0448092	0.0338017	0.0432014	0.0460272	0.0431984	0.0807618	0.0864733	0.105343	0.12599	0.151136	0.146283	0.249617	0.243096	0.227861	0.0388133	0.0420751	0.0392657	0.0434637	0.0396807	0.0447346	0.0403721	0.0340027	0.0433908	0.0463297	0.0412016	0.0418619	0.0690012	0.0544008	0.0888452	0.123163	0.106148	0.099815	0.252563	0.227494	0.26176	0.0492055
LPE 18:1	LPE	+H+	480.3	QQQ+ SRM NL141	LPE 13:0	nmol/mg wet weight	0.0200945	0.0172225	0.018145	0.0197678	0.0193843	0.0230288	0.0224477	0.0250842	0.0181347	0.0204819	0.0264333	0.0203929	0.0346139	0.0356422	0.0465379	0.0534701	0.0609194	0.0566088	0.0813104	0.0784093	0.0738996	0.0195691	0.0236846	0.0218865	0.0227901	0.0206336	0.0243741	0.0231217	0.0155713	0.0238846	0.0264325	0.0258926	0.0228344	0.0438311	0.0289389	0.047961	0.0657539	0.054507	0.0481798	0.117314	0.103999	0.115293	0.0254266
LPE 18:2	LPE	+H+	478.3	QQQ+ SRM NL141	LPE 13:0	nmol/mg wet weight	0.0196422	0.0213882	0.0173635	0.0228091	0.0223933	0.0243664	0.0229553	0.0256354	0.0174537	0.0254948	0.0274722	0.0218545	0.0331711	0.0387438	0.0406919	0.0331761	0.037256	0.0366054	0.0334822	0.0328804	0.030047	0.0210799	0.0231548	0.022097	0.0251406	0.020048	0.0266211	0.0239435	0.022338	0.0276565	0.0303637	0.0252322	0.0258052	0.0355829	0.0308463	0.0456756	0.037964	0.0322422	0.0285728	0.0360546	0.0324412	0.0360035	0.0235585
LPE 20:1	LPE	+H+	508.3	QQQ+ SRM NL141	LPE 13:0	nmol/mg wet weight
LPE 20:4	LPE	+H+	502.3	QQQ+ SRM NL141	LPE 13:0	nmol/mg wet weight	0.0187028	0.0177654	0.0168016	0.0229113	0.0204924	0.0214331	0.0206282	0.0264106	0.019537	0.024643	0.0239715	0.0266187	0.0343491	0.0322161	0.0419627	0.0274748	0.036674	0.028249	0.0192552	0.0210548	0.0194017	0.0158657	0.0191037	0.0207701	0.0254474	0.0220086	0.0222685	0.0246148	0.0187162	0.0240847	0.029493	0.0255247	0.0263472	0.0401406	0.0240039	0.0416558	0.0323292	0.0258328	0.0230642	0.0246458	0.0171374	0.0193792	0.0214802
LPE 22:4	LPE	+H+	530.3	QQQ+ SRM NL141	LPE 13:0	nmol/mg wet weight
LPE 22:5	LPE	+H+	528.3	QQQ+ SRM NL141	LPE 13:0	nmol/mg wet weight
LPE 22:6	LPE	+H+	526.3	QQQ+ SRM NL141	LPE 13:0	nmol/mg wet weight	0.0190403	0.0198887	0.0177201	0.0229576	0.022462	0.0239066	0.0267845	0.0269967	0.0254374	0.0267675	0.0344651	0.0328828	0.0429341	0.0500897	0.060845	0.0410722	0.0439699	0.0426515	0.016448	0.0171485	0.0146957	0.0181485	0.0232648	0.0232961	0.0241294	0.0238322	0.0295213	0.0243801	0.0202526	0.0251874	0.032752	0.0249098	0.0272797	0.0470494	0.0374635	0.0431947	0.0315453	0.0256895	0.0219912	0.0156118	0.0132131	0.0128579	0.0217379
LPE sum	LPE	+H+		QQQ+ SRM NL141	LPE 13:0	nmol/mg wet weight	0.164	0.158801	0.14734	0.181512	0.17363	0.18243	0.191611	0.20977	0.158193	0.191327	0.217984	0.201338	0.308808	0.336979	0.39748	0.401489	0.484006	0.453433	0.584387	0.567782	0.533203	0.156623	0.182415	0.173951	0.196471	0.169398	0.201235	0.189201	0.149699	0.191079	0.211775	0.191714	0.195395	0.314244	0.23531	0.367088	0.431501	0.373534	0.335312	0.735013	0.66511	0.739108	0.198163
LPE 14:0	LPE	+H+	426.3	QQQ+ SRM NL141	LPE 13:0		0	0	0	0	0	0	0	0	0	0	0	0	0	0	0	0	0	0	0	0	0	0	0	0	0	0	0	0	0	0	0	0	0	0	0	0	0	0	0	0	0	0	0
LPE 16:0	LPE	+H+	454.3	QQQ+ SRM NL141	LPE 13:0		0.290292	0.270836	0.297087	0.286135	0.297189	0.27942	0.286754	0.290004	0.277058	0.265193	0.273481	0.280079	0.268704	0.278397	0.256867	0.299648	0.318282	0.31545	0.315329	0.308557	0.313761	0.27548	0.280307	0.268095	0.282484	0.254993	0.266929	0.278902	0.259309	0.245317	0.219121	0.255344	0.262375	0.250248	0.253523	0.271749	0.326177	0.345657	0.339055	0.39295	0.407189	0.397525	0.286402
LPE 18:0	LPE	+H+	482.3	QQQ+ SRM NL141	LPE 13:0		0.23727	0.24891	0.227617	0.226592	0.214809	0.212248	0.228851	0.213611	0.213673	0.225798	0.21115	0.214557	0.261528	0.256613	0.265027	0.313807	0.312261	0.322612	0.427144	0.42815	0.427343	0.247813	0.230655	0.225729	0.221222	0.234245	0.2223	0.213383	0.22714	0.227083	0.218768	0.214912	0.214242	0.219578	0.231188	0.242027	0.285429	0.284172	0.297678	0.343617	0.34204	0.354157	0.248308
LPE 18:1	LPE	+H+	480.3	QQQ+ SRM NL141	LPE 13:0		0.122527	0.108454	0.12315	0.108906	0.111641	0.126234	0.117152	0.119579	0.114637	0.107052	0.121263	0.101287	0.112089	0.10577	0.117082	0.13318	0.125865	0.124845	0.139138	0.138098	0.138596	0.124944	0.129839	0.12582	0.115997	0.121805	0.121122	0.122207	0.104017	0.124999	0.124814	0.135058	0.116862	0.139481	0.122982	0.130652	0.152384	0.145922	0.143686	0.159608	0.156364	0.15599	0.128311
LPE 18:2	LPE	+H+	478.3	QQQ+ SRM NL141	LPE 13:0		0.119769	0.134686	0.117847	0.125662	0.128971	0.133566	0.119801	0.122207	0.110332	0.133252	0.126029	0.108546	0.107417	0.114974	0.102375	0.0826327	0.0769741	0.0807294	0.0572945	0.0579102	0.0563519	0.13459	0.126935	0.12703	0.127961	0.118348	0.132288	0.126551	0.14922	0.144738	0.143377	0.131614	0.132067	0.113233	0.131088	0.124427	0.0879813	0.0863167	0.0852125	0.0490531	0.0487756	0.0487121	0.118884
LPE 20:1	LPE	+H+	508.3	QQQ+ SRM NL141	LPE 13:0		0	0	0	0	0	0	0	0	0	0	0	0	0	0	0	0	0	0	0	0	0	0	0	0	0	0	0	0	0	0	0	0	0	0	0	0	0	0	0	0	0	0	0
LPE 20:4	LPE	+H+	502.3	QQQ+ SRM NL141	LPE 13:0		0.114041	0.111872	0.114033	0.126225	0.118023	0.117487	0.107656	0.125902	0.123501	0.128801	0.109969	0.132209	0.111231	0.0956028	0.105572	0.0684323	0.0757717	0.0623002	0.0329494	0.0370826	0.0363871	0.101299	0.104727	0.119402	0.129522	0.129922	0.110659	0.130099	0.125026	0.126046	0.139266	0.13314	0.13484	0.127737	0.10201	0.113476	0.0749227	0.0691579	0.0687841	0.0335311	0.0257663	0.0262198	0.108397
LPE 22:4	LPE	+H+	530.3	QQQ+ SRM NL141	LPE 13:0		0	0	0	0	0	0	0	0	0	0	0	0	0	0	0	0	0	0	0	0	0	0	0	0	0	0	0	0	0	0	0	0	0	0	0	0	0	0	0	0	0	0	0
LPE 22:5	LPE	+H+	528.3	QQQ+ SRM NL141	LPE 13:0		0	0	0	0	0	0	0	0	0	0	0	0	0	0	0	0	0	0	0	0	0	0	0	0	0	0	0	0	0	0	0	0	0	0	0	0	0	0	0	0	0	0	0
LPE 22:6	LPE	+H+	526.3	QQQ+ SRM NL141	LPE 13:0		0.1161	0.125243	0.120267	0.12648	0.129367	0.131045	0.139786	0.128696	0.1608	0.139904	0.158109	0.163322	0.139032	0.148643	0.153077	0.1023	0.0908456	0.0940634	0.0281458	0.0302026	0.0275612	0.115874	0.127538	0.133923	0.122814	0.140687	0.146701	0.128858	0.135289	0.131817	0.154655	0.129932	0.139613	0.149722	0.159209	0.117669	0.073106	0.0687742	0.0655841	0.0212401	0.019866	0.0173966	0.109697
LPE sum	LPE	+H+		QQQ+ SRM NL141	LPE 13:0		1	1	1	1	1	1	1	1	1	1	1	1	1	1	1	1	1	1	1	1	1	1	1	1	1	1	1	1	1	1	1	1	1	1	1	1	1	1	1	1	1	1	1
PE 34:1	PE	+H+	718.5	QQQ+ SRM NL141	PE 40:0	nmol/mg wet weight	0.0438886	0.0444114	0.0404471	0.0469381	0.0457424	0.0423869	0.0463517	0.041601	0.0404454	0.0461038	0.0404738	0.0399772	0.0348231	0.035235	0.038665	0.0377635	0.0301517	0.0361156	0.0222118	0.0186716	0.0206003	0.0448981	0.0420704	0.0544717	0.0443917	0.0390744	0.0429281	0.0472782	0.0532835	0.0423953	0.0480338	0.0446253	0.044354	0.0375039	0.0419926	0.0525328	0.0452499	0.0400191	0.0387895	0.0319766	0.0347426	0.0354813	0.0493176
PE 34:2	PE	+H+	716.5	QQQ+ SRM NL141	PE 40:0	nmol/mg wet weight	0.520934	0.482045	0.482237	0.487653	0.49672	0.482029	0.514334	0.482234	0.488467	0.51289	0.462254	0.454619	0.377236	0.406149	0.393606	0.302314	0.30786	0.308548	0.163588	0.150428	0.148893	0.482234	0.502687	0.533477	0.504659	0.499176	0.479308	0.517973	0.50329	0.490612	0.513687	0.50676	0.512058	0.480536	0.454542	0.624679	0.464053	0.449627	0.440786	0.342425	0.348918	0.290573	0.488749
PE 36:1	PE	+H+	746.5	QQQ+ SRM NL141	PE 40:0	nmol/mg wet weight
PE 36:2	PE	+H+	744.5	QQQ+ SRM NL141	PE 40:0	nmol/mg wet weight	0.322024	0.287259	0.291236	0.287583	0.29635	0.289066	0.298002	0.279802	0.285858	0.308184	0.279441	0.263219	0.241844	0.24556	0.23946	0.186774	0.194845	0.20016	0.117288	0.104051	0.104899	0.283665	0.291218	0.299718	0.299095	0.295621	0.272841	0.308155	0.306083	0.280958	0.304802	0.292467	0.284929	0.286859	0.260604	0.36673	0.283627	0.257225	0.245402	0.190511	0.195008	0.18374	0.292072
PE 36:3	PE	+H+	742.5	QQQ+ SRM NL141	PE 40:0	nmol/mg wet weight	0.23017	0.223465	0.227355	0.23922	0.232842	0.212004	0.249091	0.235357	0.226871	0.241419	0.200441	0.201439	0.172999	0.182001	0.180833	0.136275	0.150879	0.151047	0.0722638	0.0710436	0.0712235	0.240665	0.23238	0.247638	0.252296	0.22937	0.214362	0.241537	0.238076	0.21901	0.245798	0.226944	0.215833	0.231621	0.204936	0.284599	0.22036	0.193829	0.212813	0.153509	0.143113	0.13317	0.225794
PE 36:4	PE	+H+	740.5	QQQ+ SRM NL141	PE 40:0	nmol/mg wet weight	0.531359	0.515385	0.499482	0.528693	0.509202	0.49832	0.524891	0.502074	0.518298	0.544508	0.486734	0.482069	0.369816	0.400044	0.368276	0.261101	0.273241	0.279848	0.10093	0.091286	0.0936981	0.524812	0.523778	0.544331	0.577009	0.552375	0.491521	0.576567	0.521712	0.523296	0.543169	0.518016	0.508591	0.504574	0.431776	0.622984	0.434738	0.411508	0.397442	0.256753	0.256038	0.218541	0.501102
PE 38:1	PE	+H+	774.6	QQQ+ SRM NL141	PE 40:0	nmol/mg wet weight
PE 38:3	PE	+H+	770.6	QQQ+ SRM NL141	PE 40:0	nmol/mg wet weight
PE 38:4	PE	+H+	768.6	QQQ+ SRM NL141	PE 40:0	nmol/mg wet weight	2.98224	2.84928	2.79545	2.93418	2.899	2.69945	2.95237	2.65678	2.78159	3.02181	2.75243	2.5861	2.11686	2.16656	2.22212	1.49209	1.53346	1.58316	0.593044	0.547871	0.574885	2.83709	2.8576	2.91679	2.8977	2.89584	2.63349	2.89087	2.91286	2.74128	2.89434	2.87913	2.75072	2.7071	2.60795	3.44374	2.41265	2.2615	2.06399	1.30553	1.34934	1.16026	2.75778
PE 38:5	PE	+H+	766.5	QQQ+ SRM NL141	PE 40:0	nmol/mg wet weight	0.639145	0.639276	0.608429	0.663723	0.640493	0.596999	0.647166	0.597351	0.640001	0.65296	0.609746	0.608059	0.472135	0.4527	0.4458	0.315828	0.345105	0.334707	0.114518	0.116519	0.115501	0.598504	0.643684	0.676502	0.640702	0.632381	0.590102	0.666207	0.666571	0.602819	0.666735	0.582795	0.594261	0.611172	0.566869	0.739322	0.524665	0.497118	0.444149	0.304184	0.285059	0.262298	0.60989
PE 38:6	PE	+H+	764.5	QQQ+ SRM NL141	PE 40:0	nmol/mg wet weight	2.5938	2.43189	2.42708	2.49232	2.43104	2.31977	2.52332	2.32583	2.38384	2.55405	2.34262	2.28532	1.5492	1.65477	1.63694	0.961912	1.00999	1.00323	0.237769	0.206851	0.219055	2.44342	2.52176	2.56725	2.48966	2.45398	2.31562	2.6816	2.49316	2.41569	2.52726	2.47428	2.43164	2.34136	2.10338	2.84576	1.83525	1.66206	1.59577	0.821671	0.858066	0.68981	2.31875
PE 40:4	PE	+H+	796.6	QQQ+ SRM NL141	PE 40:0	nmol/mg wet weight	0.0678989	0.0659202	0.0582638	0.0765026	0.0580666	0.0658811	0.0626193	0.0570461	0.0630515	0.0675268	0.0659808	0.0639237	0.0449316	0.0564216	0.0522066	0.0417283	0.0525298	0.0427184	0.0267075	0.0246158	0.0201841	0.0661025	0.0569895	0.0751151	0.0696322	0.0708177	0.0794575	0.0760237	0.0655151	0.0613137	0.0649591	0.070591	0.0615502	0.0627903	0.0646801	0.0863553	0.0575841	0.0619647	0.0656923	0.0467933	0.0442032	0.0298001	0.0654863
PE 40:5	PE	+H+	794.6	QQQ+ SRM NL141	PE 40:0	nmol/mg wet weight	0.0959761	0.107708	0.109435	0.109418	0.101026	0.103335	0.0976838	0.0799511	0.0857694	0.10557	0.0705308	0.0961443	0.0867454	0.0725712	0.080258	0.0638757	0.0420333	0.0548522	0.0183487	0.0190996	0.0221174	0.100161	0.120776	0.111841	0.0934112	0.104993	0.0909279	0.116932	0.0895402	0.111042	0.112428	0.102457	0.0836429	0.124169	0.0960781	0.121267	0.0738371	0.0736959	0.0499912	0.0426105	0.0443117	0.0367886	0.0791606
PE 40:6	PE	+H+	792.6	QQQ+ SRM NL141	PE 40:0	nmol/mg wet weight	1.49851	1.46128	1.43698	1.47315	1.394	1.36838	1.51523	1.44996	1.4135	1.57345	1.34185	1.33414	0.947014	1.02547	1.02219	0.590811	0.598148	0.643252	0.153032	0.162793	0.154218	1.47778	1.45069	1.54099	1.47327	1.44355	1.35477	1.49365	1.43029	1.36663	1.49913	1.43825	1.43576	1.35765	1.2347	1.75229	1.05235	0.985363	0.952742	0.472932	0.48422	0.435969	1.38815
PE sum	PE	+H+		QQQ+ SRM NL141	PE 40:0	nmol/mg wet weight	9.52594	9.10793	8.9764	9.33938	9.10448	8.67763	9.43106	8.70798	8.92769	9.62847	8.65251	8.41502	6.4136	6.69749	6.68035	4.39047	4.53824	4.63763	1.6197	1.51323	1.54527	9.09933	9.24364	9.56812	9.34183	9.21718	8.56532	9.61679	9.28039	8.85504	9.42035	9.13633	8.92333	8.74534	8.06751	10.9403	7.40437	6.89391	6.50757	3.9689	4.04302	3.47643	8.77625
PE P-16:0/18:1	PE P	+H+	702.5	QQQ+ SRM PE O-fragm	PE 40:0	nmol/mg wet weight	0.00168746	0.00498418	0.00132832	0.00217769	0.0034468	0.00438927	0.000788406	0.00210595	0.00369325	0.00540789	0.00153347	0.00881544	0.00253219	0.00473206	0.00524295	0.00107114	0.00566389	0.0057849	0.00034466	9.97225e-05	0.00325597	0.0040958	0.00548243	0.00543528	0.0031563	0.00338297	0.00275802	0.00267314	0.00547585	0.00355307	0.00684791	0.00395196	0.00508047	0.00145262	0.00445872	0.00906506	0.00311244	0.00581076	0.00467573	0.00305904	0.00207504	0.0032187	0.00199355
PE P-18:1/16:0	PE P	+H+	702.5	QQQ+ SRM PE O-fragm	PE 40:0	nmol/mg wet weight
PE P-16:0/18:2	PE P	+H+	700.5	QQQ+ SRM PE O-fragm	PE 40:0	nmol/mg wet weight	0.00542453	0.00506053	0.0057788	0.00337311	0.00432251	0.00511487	0.00665125	0.00428272	0.00753298	0.00360831	0.00714748	0.00432299	0.00484765	0.00827825	0.00706781	0.00557847	0.00608703	0.00719826	0.00218823	0.00185817	0.00164741	0.00696068	0.00567392	0.0057969	0.00541761	0.00496334	0.00334985	0.00813874	0.00891609	0.0167548	0.00950726	0.00675214	0.005636	0.00453207	0.00546046	0.00844245	0.00644241	0.00715394	0.0087402	0.00359917	0.00571682	0.00325284	0.00944442
PE P-18:0/18:1	PE P	+H+	730.6	QQQ+ SRM PE O-fragm	PE 40:0	nmol/mg wet weight
PE P-18:1/18:1	PE P	+H+	728.6	QQQ+ SRM PE O-fragm	PE 40:0	nmol/mg wet weight
PE P-18:0/18:2	PE P	+H+	728.6	QQQ+ SRM PE O-fragm	PE 40:0	nmol/mg wet weight	0.00848108	0.00742336	0.00465671	0.00831542	0.00567817	0.00812284	0.00400397	0.00565058	0.00760197	0.00695255	0.0042811	0.0050653	0.0102803	0.00628275	0.00499943	0.00390717	0.00584777	0.00822674	0.00190081	0.00216356	0.00308185	0.0115601	0.00366004	0.00487333	0.00616918	0.00648549	0.00609906	0.00508573	0.0109495	0.0107406	0.0084053	0.00834254	0.00630549	0.00551721	0.00600317	0.00749564	0.00823413	0.00422379	0.00440951	0.00685062	0.00667514	0.00513701	0.00542229
PE P-16:0/20:3	PE P	+H+	726.5	QQQ+ SRM PE O-fragm	PE 40:0	nmol/mg wet weight	0.0045887	0.00527875	0.00311982	0.00491774	0.00334219	0.00584254	0.00438405	0.00145233	0.00117687	0.00177499	0.00456503	0.00402568	0.00303696	0.00502143	0.00604625	0.00271143	0.00510749	0.00317263	0.000526038	0.000602488	0.00181051	0.00369893	0.00703096	0.00294554	0.00379518	0.00513398	0.00371972	0.00974307	0.00491838	0.00912028	0.00677583	0.00764391	0.00244632	0.00440616	0.00606285	0.00764944	0.0018879	0.00619225	0.0108027	0.00273304	0.00535644	0.00276303	0.00491366
PE P-18:1/18:2	PE P	+H+	726.6	QQQ+ SRM PE O-fragm	PE 40:0	nmol/mg wet weight	0.00176722	0.0023496	0.00142914	0.00254451	0.00365176	0.00222089	0.00198236	0.00158055	0.0025497	0.00205892	0.00116472	0.00258393	0.00296894	0.00279345	0.00310701	0.0023326	0.00471442	0.00338262	0.00102198	0.00226177	0	0.00318302	0.00322387	0.00290812	0.00178157	0.00291423	0.00108172	0.00253449	0.00552641	0.00624042	0.00457737	0.00382814	0.00431244	0.00259974	0.00232515	0.00798621	0.00501416	0.00394895	0.00538773	0.00356132	0.00287515	0.00262465	0.00336704
PE P-16:0/20:4	PE P	+H+	724.5	QQQ+ SRM PE O-fragm	PE 40:0	nmol/mg wet weight	0.0898436	0.0874641	0.0836022	0.0867452	0.0854051	0.0900773	0.0816361	0.087765	0.0804984	0.0876312	0.0809851	0.0772988	0.062723	0.0672774	0.0719451	0.0467473	0.0449774	0.0435588	0.0146294	0.0119568	0.0110043	0.0819101	0.0984208	0.0708903	0.0811823	0.0912393	0.073052	0.0778588	0.0886608	0.094159	0.0846431	0.0756765	0.0850279	0.0724013	0.0549492	0.0875707	0.0740491	0.0649877	0.0529725	0.0294872	0.0259081	0.0266901	0.0780011
PE P-18:0/20:3	PE P	+H+	754.6	QQQ+ SRM PE O-fragm	PE 40:0	nmol/mg wet weight	0.0054904	0.00357194	0.00486367	0.00637753	0.0050461	0.00573088	0.00637787	0.00587407	0.00782175	0.00611551	0.00786617	0.00527512	0.00528888	0.00606756	0.00436339	0.00609811	0.00573215	0.00600122	0.00421294	0.00492788	0.00645668	0.00578183	0.00558225	0.00564544	0.00780292	0.00554308	0.00759703	0.00739502	0.00854431	0.00863956	0.00717554	0.00495481	0.00533055	0.00384279	0.00481853	0.00592639	0.00515721	0.00570147	0.00427526	0.00530998	0.00549262	0.00458038	0
PE P-16:0/22:4	PE P	+H+	752.6	QQQ+ SRM PE O-fragm	PE 40:0	nmol/mg wet weight	0.0145785	0.016593	0.0180864	0.0173661	0.0136595	0.0183294	0.0218171	0.0161759	0.0199939	0.0178792	0.0169818	0.0168077	0.013454	0.0111701	0.0136907	0.0122693	0.0110629	0.010678	0.00253206	0.00316146	0.00523971	0.0152943	0.0231467	0.0182439	0.0196928	0.0183786	0.0152855	0.0170538	0.0245947	0.0189362	0.0241232	0.0159693	0.0154867	0.0111497	0.00896356	0.0231236	0.0136468	0.015286	0.0200399	0.00940887	0.0109249	0.00513139	0.0153955
PE P-18:0/20:4	PE P	+H+	752.6	QQQ+ SRM PE O-fragm	PE 40:0	nmol/mg wet weight	0.0430446	0.0397118	0.0494686	0.0368414	0.0388426	0.0425599	0.0331625	0.0439683	0.0438387	0.0471728	0.0361744	0.0361516	0.0360532	0.0387173	0.0339606	0.0237965	0.0203286	0.0221297	0.00371828	0.00303017	0.0026767	0.0427819	0.045562	0.0538862	0.0472388	0.0330822	0.0368357	0.0367966	0.0436403	0.0366533	0.0417842	0.0389442	0.0489705	0.0328456	0.030558	0.0412173	0.0344137	0.0262174	0.0345544	0.0138644	0.012248	0.00823502	0.0409032
PE P-16:0/22:5	PE P	+H+	750.6	QQQ+ SRM PE O-fragm	PE 40:0	nmol/mg wet weight	0.00888137	0.0126497	0.0127006	0.00905764	0.0149451	0.015393	0.0123779	0.0117323	0.0159203	0.0160082	0.0144572	0.0150371	0.0104917	0.00767339	0.00972929	0.00781562	0.00945303	0.00787009	0.003049	0.00474126	0.00305758	0.0122129	0.015858	0.012286	0.0192699	0.0200376	0.0127868	0.0154091	0.0146494	0.0131982	0.0140619	0.0135939	0.00918788	0.0120122	0.0132596	0.0169579	0.00912508	0.0090789	0.00897868	0.00843176	0.0056319	0.00703165	0.0114118
PE P-18:1/20:4	PE P	+H+	750.6	QQQ+ SRM PE O-fragm	PE 40:0	nmol/mg wet weight	0.0229208	0.0225634	0.0176029	0.0213621	0.0170736	0.0164624	0.016422	0.019859	0.0252699	0.0235828	0.0176507	0.0206073	0.016896	0.0220089	0.0161165	0.0111746	0.0163723	0.0149658	0.000747218	0.0017353	0.00669207	0.0236281	0.0211473	0.0171102	0.0176966	0.0210902	0.0173028	0.0312539	0.0217046	0.0266856	0.023074	0.0218562	0.0210147	0.0201605	0.0160231	0.0248032	0.0181077	0.0124715	0.00658295	0.00753746	0.00672476	0.0080056	0.0230403
PE P-16:0/22:6	PE P	+H+	748.6	QQQ+ SRM PE O-fragm	PE 40:0	nmol/mg wet weight	0.0345594	0.0334466	0.0292306	0.0308483	0.0270768	0.0319265	0.0335483	0.0351809	0.030356	0.0334813	0.027165	0.0352669	0.016027	0.0251795	0.0242019	0.0141721	0.0127659	0.0167233	0.00435218	0.0015512	0.00165748	0.0354989	0.0376336	0.0365083	0.0305203	0.0381826	0.0287816	0.0322976	0.0321271	0.0311258	0.0356449	0.0357345	0.0371083	0.0317885	0.0240781	0.0398523	0.0227303	0.0149554	0.024012	0.0158871	0.00965128	0.0082421	0.0326259
PE P-18:0/22:4	PE P	+H+	780.6	QQQ+ SRM PE O-fragm	PE 40:0	nmol/mg wet weight
PE P-18:1/22:4	PE P	+H+	778.6	QQQ+ SRM PE O-fragm	PE 40:0	nmol/mg wet weight
PE P-18:0/22:5	PE P	+H+	778.6	QQQ+ SRM PE O-fragm	PE 40:0	nmol/mg wet weight	0.000963106	0.0032688	0.00301765	0.00258203	0.0106553	0.00528756	0.0040633	0.00855836	0.00598578	0.00823865	0.00507926	0.00425652	0.0054814	0.00464059	0.00345317	0.0033282	0.00408708	0.00671008	0.000264342	0.002083	0.00510791	0.00280842	0.00830597	0.00617054	0.00318936	0.00378174	0.00757912	0.00465112	0.0130661	0.00760773	0.0073291	0.00397007	0.00342756	0.00394363	0.00426272	0.00814112	0.00467377	0.00272656	0.00293338	0.00372969	0.00445077	0.0037622	0.00356591
PE P-18:1/22:5	PE P	+H+	776.6	QQQ+ SRM PE O-fragm	PE 40:0	nmol/mg wet weight	0.000838522	0.00160269	0.00502213	0.00370828	0.00543585	0.00312218	0.00206833	0.00328367	0.00285527	0.00128506	0.00375869	0.00699546	0.0038163	0.00372496	0.00212579	0.00248184	0.00376061	0.00544081	0.000909878	0.00160812	0.00262889	0.00201451	0.00889429	0.00502319	0.00460319	0.00348489	0.0036723	0.00279644	0.00581092	0.00446331	0.0050406	0.00503921	0.00229391	0.00224603	0.00261577	0.00650198	0.00325762	0.00328545	0.00617613	0.00239073	0	0.00385756	0.00183852
PE P-18:0/22:6	PE P	+H+	776.6	QQQ+ SRM PE O-fragm	PE 40:0	nmol/mg wet weight	0.0136168	0.0188368	0.0133131	0.0106321	0.0125066	0.0162601	0.0172693	0.0133473	0.0131421	0.0152418	0.0131324	0.0213137	0.0103949	0.0095619	0.0165811	0.00756077	0.00454089	0.00745227	0	0	0	0.0193132	0.0178093	0.0123878	0.0165452	0.0149553	0.0122568	0.0152729	0.0117271	0.00807048	0.0196046	0.0153054	0.0145018	0.0167829	0.00996692	0.0191604	0.0145619	0.00812818	0.00665477	0.00081067	0.00215468	0.00247801	0.012172
PE P-18:1/22:6	PE P	+H+	774.6	QQQ+ SRM PE O-fragm	PE 40:0	nmol/mg wet weight	0.00615884	0.009046	0.00601977	0.00759319	0.0054942	0.00828537	0.00887285	0.00928031	0.00657135	0.011419	0.0117087	0.0121928	0.00501467	0.00623382	0.00500264	0.00270204	0.0027815	0.00345262	0.000881046	0.000644845	0.00508703	0.0113554	0.0102243	0.01313	0.0113615	0.0114198	0.00774325	0.00928544	0.0116419	0.0121335	0.0115844	0.0071554	0.00684764	0.00883444	0.00958402	0.0124301	0.00490273	0.00305521	0.00449325	0.00199844	0.00232638	0.00276307	0.00495108
PE P sum	PE P	+H+		QQQ+ SRM PE O-fragm	PE 40:0	nmol/mg wet weight	0.262845	0.273851	0.25924	0.254442	0.256582	0.279125	0.255426	0.270097	0.274808	0.287858	0.253651	0.276016	0.209307	0.229363	0.227634	0.153747	0.163283	0.172748	0.0412781	0.0424257	0.0594041	0.282098	0.317656	0.273241	0.279423	0.284075	0.239901	0.278246	0.311953	0.308082	0.310179	0.268718	0.272978	0.234515	0.20339	0.326324	0.229317	0.193223	0.205689	0.118659	0.108212	0.0977733	0.249046
LPC 16:0	LPC	+H+	496.3	QQQ+ SRM Q3mz184	LPC 13:0	nmol/mg wet weight	0.13834	0.135356	0.148223	0.12351	0.105211	0.109032	0.104993	0.110214	0.101805	0.0826589	0.0808243	0.0715922	0.0851464	0.0954475	0.0934909	0.161352	0.172478	0.158637	0.406534	0.415499	0.392306	0.146806	0.14762	0.146998	0.142659	0.147085	0.137297	0.151531	0.117539	0.135371	0.162835	0.153159	0.14849	0.191926	0.163508	0.208972	0.288468	0.250313	0.238415	0.533614	0.530088	0.529494	0.117694
LPC 16:1	LPC	+H+	494.3	QQQ+ SRM Q3mz184	LPC 13:0	nmol/mg wet weight	0.00460475	0.00401796	0.00554419	0.00366611	0.00418385	0.00444124	0.00463431	0.00376736	0.0035509	0.0035291	0.0034011	0.00336076	0.00428277	0.00517035	0.00493237	0.00561878	0.00595502	0.00533761	0.014474	0.0128986	0.0130478	0.00564815	0.00445578	0.00529243	0.00471411	0.00515382	0.00478186	0.00469577	0.00431928	0.00460515	0.00606644	0.00542487	0.00501012	0.00673	0.00503467	0.00757015	0.00936907	0.00766994	0.00845796	0.0148488	0.0150139	0.0146983	0.00362738
LPC 18:0	LPC	+H+	524.4	QQQ+ SRM Q3mz184	LPC 13:0	nmol/mg wet weight	0.0662078	0.068567	0.0713698	0.0640436	0.0566447	0.0569851	0.0579048	0.0604504	0.0545107	0.0461975	0.0471568	0.0397154	0.0333868	0.0392105	0.0368246	0.0732334	0.0737402	0.072406	0.211484	0.211831	0.205452	0.0702747	0.0716717	0.0707677	0.0655955	0.0696638	0.0646125	0.0718084	0.0527724	0.0640359	0.0748328	0.0686371	0.0694511	0.0866852	0.0752284	0.0930691	0.115463	0.101194	0.0924181	0.199519	0.200556	0.19722	0.0546872
LPC 18:1	LPC	+H+	522.4	QQQ+ SRM Q3mz184	LPC 13:0	nmol/mg wet weight	0.0315954	0.0297965	0.034987	0.0355755	0.0302794	0.0307707	0.0352618	0.0335259	0.0298394	0.0319311	0.0305693	0.028309	0.0348723	0.0359439	0.0367097	0.0430394	0.0440676	0.0430195	0.11004	0.104147	0.101354	0.0330644	0.0335027	0.0344647	0.0328026	0.0327648	0.031239	0.0356578	0.026608	0.0305301	0.0404065	0.0381258	0.0360121	0.0449256	0.0406716	0.0539809	0.0569063	0.0524396	0.0507016	0.0878288	0.0914884	0.0928685	0.0278459
LPC 18:2	LPC	+H+	520.3	QQQ+ SRM Q3mz184	LPC 13:0	nmol/mg wet weight	0.0853638	0.0852194	0.0935837	0.103993	0.0867737	0.0877259	0.102425	0.10868	0.0991493	0.11204	0.114638	0.0963878	0.0838362	0.0927736	0.0919057	0.0757225	0.0737602	0.0717235	0.164181	0.161078	0.153606	0.0885286	0.0866495	0.0873315	0.0900837	0.089595	0.0893984	0.101055	0.0783342	0.0901327	0.111082	0.105187	0.103999	0.125593	0.108905	0.135696	0.113063	0.0969071	0.0948352	0.0905132	0.0951165	0.0885095	0.0716819
LPC 18:3	LPC	+H+	518.3	QQQ+ SRM Q3mz184	LPC 13:0	nmol/mg wet weight	0.00285163	0.0031799	0.00377667	0.00342598	0.00294074	0.0034758	0.00365764	0.00446817	0.00346079	0.00453233	0.00375791	0.00397778	0.00399314	0.00443605	0.00471984	0.00448264	0.00416935	0.00449206	0.00899212	0.00806037	0.00829973	0.00320258	0.00289195	0.00292595	0.00339427	0.00301943	0.00312774	0.00323588	0.00306406	0.00307219	0.00414083	0.00338961	0.00391603	0.00462687	0.00368229	0.00542351	0.00468453	0.00411201	0.00467302	0.00590805	0.00647616	0.00591417	0.00263178
LPC 20:3	LPC	+H+	546.3	QQQ+ SRM Q3mz184	LPC 13:0	nmol/mg wet weight	0.00249754	0.0032797	0.00281161	0.00351129	0.00306385	0.00300718	0.0033602	0.00348008	0.00401286	0.00361771	0.00395454	0.00345341	0.00328049	0.00411657	0.00360652	0.00314297	0.00311042	0.00323866	0.00452453	0.00436932	0.00400136	0.00277467	0.00288507	0.00222641	0.00260466	0.00279363	0.00247407	0.00325255	0.00211342	0.00240779	0.00308501	0.00266227	0.00343231	0.00345088	0.00307658	0.00396767	0.00284747	0.00282371	0.00283154	0.00227352	0.00257215	0.00225158	0.00222362
LPC 20:4	LPC	+H+	544.3	QQQ+ SRM Q3mz184	LPC 13:0	nmol/mg wet weight	0.0470346	0.0434107	0.0496404	0.0537316	0.0462919	0.0474155	0.057353	0.0585423	0.0558808	0.0631633	0.0632366	0.0544899	0.0426678	0.049041	0.0464748	0.0327006	0.0326635	0.0307879	0.0488283	0.0461075	0.0437574	0.0470727	0.0467924	0.045911	0.0468083	0.0478806	0.0432401	0.051875	0.0435985	0.0485317	0.0584021	0.0584659	0.056093	0.0625083	0.0551355	0.0681559	0.0460955	0.0395236	0.038303	0.0254431	0.0264606	0.0242883	0.0391818
LPC 22:4	LPC	+H+	572.4	QQQ+ SRM Q3mz184	LPC 13:0	nmol/mg wet weight	0.0010738	0.000853422	0.000869347	0.000865546	0.000975911	0.000858964	0.000942208	0.000884775	0.000743665	0.00116101	0.000795204	0.000871809	0.00105345	0.000787643	0.000969441	0.000973047	0.00122646	0.00098354	0.00155703	0.00148992	0.00124575	0.000795402	0.00102712	0.000663748	0.000962314	0.000901968	0.00105433	0.00115216	0.000811273	0.000952979	0.000861657	0.000946494	0.000725341	0.000961459	0.000799949	0.00107859	0.000983257	0.00104921	0.000862127	0.00116422	0.000826447	0.00099297	0.000912724
LPC 22:5	LPC	+H+	570.4	QQQ+ SRM Q3mz184	LPC 13:0	nmol/mg wet weight	0.00100725	0.00127858	0.00140114	0.00130796	0.00174237	0.00143619	0.00168844	0.00148756	0.00181079	0.00171066	0.00199892	0.00183577	0.00250463	0.00237943	0.00230669	0.0017761	0.00157825	0.00183296	0.00150284	0.00193139	0.00146904	0.00132928	0.00177466	0.00111135	0.0010372	0.00132645	0.00203276	0.00167393	0.00151838	0.00150416	0.00208043	0.00199941	0.00121493	0.00191019	0.00165974	0.00279079	0.00116777	0.00142034	0.000997957	0.00102541	0.00105212	0.00163993	0.00132535
LPC 22:6	LPC	+H+	568.4	QQQ+ SRM Q3mz184	LPC 13:0	nmol/mg wet weight	0.0249652	0.0225945	0.0250622	0.0324091	0.0269458	0.0285783	0.0351864	0.0374954	0.0341425	0.0418124	0.0423714	0.0379211	0.0490381	0.0550376	0.0521826	0.0343456	0.0364127	0.0346171	0.0314909	0.0270311	0.0261377	0.0243419	0.0244336	0.0226538	0.0246533	0.0243209	0.0235034	0.0278415	0.022758	0.0258518	0.0297584	0.0289013	0.0285488	0.0369811	0.0337187	0.0406564	0.0253529	0.0213953	0.0207119	0.0145245	0.0136706	0.0133572	0.0192976
LPC sum	LPC	+H+		QQQ+ SRM Q3mz184	LPC 13:0	nmol/mg wet weight	0.405542	0.397554	0.437269	0.42604	0.365054	0.373727	0.407407	0.422997	0.388907	0.392354	0.392704	0.341915	0.344062	0.384344	0.374123	0.436387	0.449162	0.427076	1.00361	0.994444	0.950676	0.423838	0.423704	0.420346	0.415315	0.424505	0.402761	0.453779	0.353436	0.406996	0.493551	0.466899	0.456893	0.566299	0.491421	0.621361	0.6644	0.578847	0.553207	0.976662	0.983321	0.971234	0.341109
LPC 16:0	LPC	+H+	496.3	QQQ+ SRM Q3mz184	LPC 13:0		0.341124	0.340473	0.338975	0.289902	0.288208	0.291743	0.257711	0.260556	0.261772	0.210674	0.205815	0.209386	0.247474	0.248339	0.249893	0.369745	0.383999	0.37145	0.405072	0.417821	0.41266	0.346372	0.348403	0.349706	0.343496	0.346485	0.34089	0.333932	0.33256	0.332611	0.329926	0.328034	0.324999	0.338913	0.332725	0.336313	0.434178	0.432433	0.430968	0.546364	0.53908	0.545176	0.345032
LPC 16:1	LPC	+H+	494.3	QQQ+ SRM Q3mz184	LPC 13:0		0.0113546	0.0101067	0.0126791	0.00860509	0.0114609	0.0118836	0.0113751	0.00890635	0.00913046	0.00899468	0.00866071	0.00982924	0.0124477	0.0134524	0.0131838	0.0128757	0.0132581	0.012498	0.014422	0.0129706	0.0137248	0.0133262	0.0105163	0.0125907	0.0113507	0.0121408	0.0118727	0.0103481	0.0122208	0.011315	0.0122914	0.0116189	0.0109657	0.0118842	0.0102451	0.0121832	0.0141015	0.0132504	0.015289	0.0152036	0.0152685	0.0151336	0.0106341
LPC 18:0	LPC	+H+	524.4	QQQ+ SRM Q3mz184	LPC 13:0		0.163257	0.172472	0.163217	0.150323	0.155168	0.152478	0.14213	0.14291	0.140164	0.117745	0.120082	0.116156	0.0970371	0.102019	0.0984291	0.167818	0.164173	0.169539	0.210724	0.213015	0.216111	0.165805	0.169155	0.168356	0.157942	0.164106	0.160424	0.158245	0.149312	0.157338	0.151621	0.147006	0.152008	0.153073	0.153083	0.149783	0.173785	0.17482	0.167059	0.204287	0.203958	0.203061	0.160322
LPC 18:1	LPC	+H+	522.4	QQQ+ SRM Q3mz184	LPC 13:0		0.0779091	0.0749496	0.0800125	0.0835026	0.0829451	0.0823348	0.0865519	0.0792581	0.0767265	0.0813835	0.0778431	0.0827954	0.101355	0.0935202	0.098122	0.0986268	0.0981109	0.10073	0.109645	0.104729	0.106612	0.078012	0.0790709	0.0819911	0.0789823	0.0771834	0.077562	0.0785797	0.0752837	0.0750133	0.081869	0.0816575	0.0788195	0.079332	0.0827632	0.0868752	0.0856506	0.0905931	0.0916503	0.0899275	0.0930403	0.0956191	0.0816336
LPC 18:2	LPC	+H+	520.3	QQQ+ SRM Q3mz184	LPC 13:0		0.210493	0.214359	0.214018	0.244093	0.237701	0.234732	0.251406	0.25693	0.254944	0.285558	0.291919	0.281906	0.243666	0.241382	0.245656	0.173522	0.164218	0.167941	0.16359	0.161978	0.161576	0.208874	0.204504	0.207761	0.216904	0.211058	0.221964	0.222696	0.221636	0.221459	0.225066	0.225289	0.227623	0.221779	0.221613	0.218385	0.170173	0.167414	0.171428	0.092676	0.0967299	0.0911309	0.210144
LPC 18:3	LPC	+H+	518.3	QQQ+ SRM Q3mz184	LPC 13:0		0.00703165	0.00799866	0.00863694	0.00804144	0.00805563	0.00930036	0.00897785	0.0105631	0.00889876	0.0115516	0.00956932	0.0116338	0.0116059	0.0115419	0.0126157	0.0102722	0.00928252	0.0105182	0.00895979	0.00810541	0.00873035	0.00755614	0.00682539	0.00696082	0.00817277	0.00711283	0.00776574	0.00713096	0.00866935	0.00754845	0.00838987	0.00725984	0.00857101	0.00817038	0.00749314	0.00872844	0.00705077	0.00710379	0.00844715	0.00604922	0.00658601	0.00608934	0.00771537
LPC 20:3	LPC	+H+	546.3	QQQ+ SRM Q3mz184	LPC 13:0		0.00615853	0.0082497	0.00642994	0.00824169	0.00839289	0.00804647	0.00824777	0.0082272	0.0103183	0.00922052	0.01007	0.0101002	0.0095346	0.0107106	0.00963994	0.00720227	0.00692496	0.00758333	0.00450826	0.00439373	0.00420896	0.00654653	0.00680916	0.00529662	0.00627152	0.0065809	0.00614276	0.0071677	0.00597964	0.00591601	0.00625064	0.00570202	0.00751229	0.00609375	0.00626059	0.00638546	0.00428577	0.00487816	0.00511841	0.00232784	0.00261578	0.00231826	0.00651879
LPC 20:4	LPC	+H+	544.3	QQQ+ SRM Q3mz184	LPC 13:0		0.11598	0.109195	0.113524	0.126119	0.126809	0.126872	0.140776	0.138399	0.143687	0.160986	0.161029	0.159367	0.124012	0.127596	0.124223	0.0749349	0.0727211	0.07209	0.0486528	0.0463651	0.0460277	0.111063	0.110436	0.109222	0.112706	0.112792	0.107359	0.114318	0.123356	0.119244	0.11833	0.125222	0.122771	0.11038	0.112196	0.109688	0.0693791	0.0682799	0.0692381	0.0260511	0.0269094	0.0250077	0.114866
LPC 22:4	LPC	+H+	572.4	QQQ+ SRM Q3mz184	LPC 13:0		0.00264782	0.00214668	0.00198813	0.00203161	0.00267333	0.00229837	0.0023127	0.00209168	0.00191219	0.00295909	0.00202495	0.00254978	0.00306179	0.00204932	0.00259124	0.00222978	0.00273055	0.00230296	0.00155143	0.00149824	0.00131039	0.00187666	0.00242415	0.00157905	0.00231707	0.00212475	0.00261776	0.00253904	0.00229539	0.0023415	0.00174583	0.00202719	0.00158755	0.00169779	0.00162783	0.00173585	0.00147992	0.00181258	0.00155842	0.00119203	0.000840465	0.00102238	0.00267576
LPC 22:5	LPC	+H+	570.4	QQQ+ SRM Q3mz184	LPC 13:0		0.00248372	0.00321612	0.00320431	0.00307003	0.00477292	0.00384289	0.00414435	0.00351671	0.0046561	0.00435999	0.00509015	0.00536909	0.00727958	0.00619089	0.00616559	0.00407001	0.00351377	0.00429189	0.00149744	0.00194218	0.00154526	0.00313629	0.00418844	0.0026439	0.00249738	0.0031247	0.00504706	0.00368885	0.00429604	0.00369576	0.00421523	0.00428233	0.00265912	0.00337311	0.00337743	0.00449141	0.00175764	0.00245374	0.00180395	0.00104992	0.00106997	0.0016885	0.00388541
LPC 22:6	LPC	+H+	568.4	QQQ+ SRM Q3mz184	LPC 13:0		0.0615601	0.0568338	0.0573154	0.0760706	0.0738132	0.0764685	0.0863668	0.0886423	0.087791	0.106568	0.107896	0.110908	0.142527	0.143199	0.13948	0.0787046	0.0810681	0.0810559	0.0313776	0.0271822	0.0274939	0.0574321	0.0576666	0.0538932	0.0593603	0.0572925	0.0583557	0.0613548	0.0643906	0.0635187	0.0602946	0.0619007	0.0624847	0.0653032	0.0686148	0.0654313	0.038159	0.0369619	0.0374397	0.0148716	0.0139024	0.0137528	0.0565732
LPC sum	LPC	+H+		QQQ+ SRM Q3mz184	LPC 13:0		1	1	1	1	1	1	1	1	1	1	1	1	1	1	1	1	1	1	1	1	1	1	1	1	1	1	1	1	1	1	1	1	1	1	1	1	1	1	1	1	1	1	1
PC 30:0	PC	+H+	706.5	QQQ+ SRM Q3mz184	PC 28:0	nmol/mg wet weight	0.00565818	0.00723047	0.00649262	0.0077524	0.00631741	0.00632364	0.00667409	0.00611124	0.00671801	0.00634346	0.00591973	0.0064454	0.00623129	0.00700752	0.00604448	0.00687036	0.00666475	0.00565491	0.00643257	0.00604224	0.00533054	0.0063921	0.00721944	0.00667543	0.00590465	0.00682484	0.00642588	0.00692603	0.00575106	0.00690257	0.00673232	0.006985	0.0064181	0.00669442	0.00683574	0.0096299	0.00805131	0.00838724	0.00763736	0.00878365	0.00838769	0.00873631	0.00554107
PC 32:0	PC	+H+	734.6	QQQ+ SRM Q3mz184	PC 28:0	nmol/mg wet weight	0.191396	0.195991	0.183196	0.193118	0.181506	0.177565	0.177697	0.18396	0.183846	0.197972	0.164696	0.171087	0.162488	0.175638	0.162833	0.15607	0.172775	0.154695	0.171176	0.155351	0.148213	0.190298	0.189067	0.187233	0.191816	0.177521	0.173041	0.187653	0.18829	0.174379	0.195663	0.187987	0.184093	0.189174	0.167673	0.227669	0.192292	0.188739	0.188959	0.18759	0.193986	0.174409	0.181754
PC 32:1	PC	+H+	732.6	QQQ+ SRM Q3mz184	PC 28:0	nmol/mg wet weight	0.086747	0.0896503	0.0832947	0.0939705	0.0768398	0.0779921	0.079333	0.0764602	0.0779702	0.0811376	0.0719257	0.0724845	0.0647891	0.0741066	0.0710193	0.0642904	0.0694396	0.0638098	0.0664509	0.060295	0.0587687	0.0808118	0.0821677	0.082315	0.0835824	0.0780242	0.0740712	0.0829794	0.0792236	0.0763234	0.084673	0.0808449	0.079195	0.0800842	0.0725043	0.101914	0.0799847	0.0822344	0.0845932	0.0809665	0.0823591	0.0741557	0.0777867
PC 34:0	PC	+H+	762.6	QQQ+ SRM Q3mz184	PC 28:0	nmol/mg wet weight
PC 34:1	PC	+H+	760.6	QQQ+ SRM Q3mz184	PC 28:0	nmol/mg wet weight	0.938947	0.890311	0.86895	0.930263	0.841441	0.831381	0.898939	0.908616	0.950201	0.844919	0.881812	0.793318	0.715818	0.926217	0.791324	0.736493	0.838216	0.795366	0.746134	0.702691	0.727069	0.944651	0.911216	0.923588	1.03554	0.871293	0.821149	0.958812	0.868793	0.853816	0.912587	0.887483	0.904097	0.917729	0.834038	1.13211	0.938853	0.879052	0.899693	0.850915	0.917493	0.81354	0.800481
PC 34:2	PC	+H+	758.6	QQQ+ SRM Q3mz184	PC 28:0	nmol/mg wet weight	4.348	4.37339	4.38715	4.47426	4.40166	4.24134	4.40864	4.40293	4.53331	4.35079	4.32824	3.99882	3.56343	3.90302	3.70813	3.11063	3.44911	3.28108	2.74071	2.63969	2.485	4.55812	4.65917	4.39	4.66569	4.2639	4.03617	4.60087	4.28686	4.19957	4.47422	4.23499	4.35432	4.41843	3.9229	5.34055	4.18746	3.90545	4.02435	3.38177	3.35128	3.04542	4.09528
PC 34:3	PC	+H+	756.6	QQQ+ SRM Q3mz184	PC 28:0	nmol/mg wet weight	0.337975	0.333186	0.324127	0.338809	0.318668	0.315288	0.335283	0.330769	0.33242	0.316242	0.32157	0.304044	0.24575	0.276383	0.283629	0.226145	0.242513	0.224758	0.175964	0.161852	0.159914	0.344604	0.337112	0.343593	0.340958	0.331056	0.311217	0.346378	0.329855	0.320447	0.34428	0.321856	0.3276	0.319588	0.299614	0.397011	0.311128	0.288205	0.295621	0.229668	0.239994	0.213378	0.313204
PC 36:0	PC	+H+	790.6	QQQ+ SRM Q3mz184	PC 28:0	nmol/mg wet weight	0.0106624	0.016629	0.0084278	0.00519984	0.00860971	0.00634009	0.00662628	0.00662451	0.00754243	0.00729103	0.00535094	0.00534426	0.0336758	0.0436502	0.0393614	0.0960089	0.0927097	0.0936147	0.15162	0.134333	0.136231	0.00724274	0.00457292	0.0101662	0.0104377	0.0114645	0.0111575	0.011099	0.0117324	0.00786381	0.00592344	0.0082592	0.0059876	0.031274	0.0308405	0.0362119	0.0904298	0.0851203	0.0927109	0.15329	0.141362	0.1399	0.00701178
PC 36:1	PC	+H+	788.6	QQQ+ SRM Q3mz184	PC 28:0	nmol/mg wet weight	0.101124	0.121879	0.107205	0.103818	0.103802	0.0973097	0.106739	0.111176	0.106848	0.113578	0.100966	0.102722	0.113457	0.121246	0.118859	0.1234	0.125135	0.119129	0.124622	0.128083	0.120706	0.110072	0.114793	0.106645	0.119729	0.111675	0.103255	0.121527	0.114167	0.0965266	0.108115	0.112184	0.0959813	0.112091	0.114559	0.144571	0.122391	0.117465	0.128251	0.125005	0.136892	0.123698	0.10138
PC 36:2	PC	+H+	786.6	QQQ+ SRM Q3mz184	PC 28:0	nmol/mg wet weight	1.08411	1.08048	1.10257	1.13174	1.09642	1.06097	1.127	1.11288	1.11994	1.11153	1.10241	1.00378	0.881066	1.03159	0.91347	0.834123	0.91861	0.866113	0.744626	0.736912	0.68972	1.14901	1.148	1.16829	1.19393	1.10277	1.04777	1.19271	1.08314	1.06647	1.10744	1.11445	1.13198	1.12542	1.00423	1.37185	1.08404	1.04218	1.06358	0.900994	0.88208	0.799512	1.08062
PC 36:3	PC	+H+	784.6	QQQ+ SRM Q3mz184	PC 28:0	nmol/mg wet weight	0.489786	0.486444	0.496995	0.50856	0.495868	0.492818	0.489715	0.504136	0.501774	0.479637	0.454904	0.457593	0.371969	0.461791	0.367228	0.357359	0.382098	0.362936	0.2889	0.278868	0.267003	0.502406	0.483038	0.527586	0.48389	0.468816	0.446761	0.518953	0.486948	0.493937	0.495236	0.508985	0.504818	0.486083	0.439302	0.594038	0.464029	0.463117	0.455095	0.370191	0.37166	0.330147	0.447276
PC 36:4	PC	+H+	782.6	QQQ+ SRM Q3mz184	PC 28:0	nmol/mg wet weight	2.01532	1.94033	2.03462	2.08989	2.0287	1.9438	2.01425	2.0137	2.08658	2.1235	1.92673	1.868	1.52971	1.59785	1.51353	1.19446	1.27578	1.20247	0.674499	0.647043	0.600023	2.06131	2.09909	2.00503	2.12398	1.95219	1.84546	2.13019	2.00407	1.94555	2.06289	1.96326	2.00882	1.93672	1.77355	2.42035	1.69361	1.54258	1.62108	1.04964	1.05413	0.946696	1.91769
PC 38:4	PC	+H+	810.6	QQQ+ SRM Q3mz184	PC 28:0	nmol/mg wet weight	1.26245	1.212	1.3061	1.33296	1.24021	1.22071	1.26508	1.26892	1.29811	1.30701	1.24015	1.21976	0.924185	1.01866	0.944703	0.773284	0.834551	0.774115	0.445619	0.418151	0.396318	1.32086	1.31751	1.3132	1.41583	1.28092	1.16189	1.37664	1.27599	1.23494	1.2806	1.28894	1.30376	1.23522	1.15043	1.50263	1.09296	1.04911	1.053	0.667362	0.684528	0.602979	1.17791
PC 38:5	PC	+H+	808.6	QQQ+ SRM Q3mz184	PC 28:0	nmol/mg wet weight	0.375795	0.386215	0.421678	0.414989	0.390758	0.39047	0.405162	0.394081	0.398414	0.412048	0.379263	0.414795	0.261216	0.296985	0.276539	0.223902	0.24545	0.247005	0.13019	0.121203	0.120553	0.417688	0.430071	0.407215	0.41872	0.39319	0.352198	0.433915	0.397382	0.392453	0.393096	0.387906	0.397758	0.375967	0.350561	0.468789	0.328869	0.307482	0.331897	0.228308	0.235697	0.213508	0.379727
PC 38:6	PC	+H+	806.6	QQQ+ SRM Q3mz184	PC 28:0	nmol/mg wet weight	1.81964	1.78243	1.95204	1.96736	1.88803	1.80708	1.90771	1.92668	1.92327	1.86213	1.83239	1.73405	1.21618	1.41782	1.23081	0.854945	0.952637	0.860713	0.349237	0.338027	0.313059	1.9608	1.90527	1.92974	2.00587	1.76993	1.71855	1.97356	1.84464	1.80173	1.90291	1.85493	1.89622	1.76805	1.63218	2.19142	1.37154	1.31143	1.39294	0.752148	0.74823	0.647234	1.7213
PC 40:5	PC	+H+	836.6	QQQ+ SRM Q3mz184	PC 28:0	nmol/mg wet weight	0.0311068	0.0390977	0.0337357	0.0335555	0.0340421	0.031903	0.0313765	0.0303184	0.0333593	0.0382968	0.0340045	0.0336312	0.0307573	0.0352584	0.0328805	0.0262995	0.0251773	0.024547	0.0183636	0.0167599	0.0155815	0.0283983	0.0333574	0.0333285	0.0343178	0.0316789	0.037477	0.0380764	0.0336763	0.0344784	0.0317152	0.0328384	0.0346304	0.0325437	0.0289385	0.0413679	0.0339917	0.0300148	0.030911	0.0261824	0.0288045	0.0250942	0.0336366
PC 40:6	PC	+H+	834.6	QQQ+ SRM Q3mz184	PC 28:0	nmol/mg wet weight	0.43691	0.414109	0.455342	0.460304	0.434012	0.422255	0.443331	0.452607	0.450126	0.436854	0.428245	0.409856	0.2955	0.317801	0.308238	0.206629	0.232767	0.212945	0.0909056	0.0947186	0.0836413	0.463292	0.459004	0.500223	0.477414	0.426759	0.414836	0.462964	0.427799	0.426289	0.444908	0.432045	0.454548	0.410318	0.374013	0.498122	0.337024	0.316785	0.318194	0.189223	0.184515	0.171179	0.421849
PC sum	PC	+H+		QQQ+ SRM Q3mz184	PC 28:0	nmol/mg wet weight	13.5356	13.3694	13.7719	14.0865	13.5469	13.1236	13.7036	13.73	14.0104	13.6893	13.2786	12.5957	10.4162	11.705	10.7686	8.99091	9.86363	9.28895	6.92545	6.64002	6.32713	14.1459	14.1807	13.9348	14.6076	13.278	12.5614	14.4432	13.4383	13.1317	13.851	13.424	13.6902	13.4454	12.2022	16.4782	12.3367	11.6173	11.9885	9.20203	9.26139	8.32958	12.7624
PC O-32:0	PC O	+HCOO-	764.581	FTMS- 520-960 mz	PC 28:0	nmol/mg wet weight	0.0035668	0	0.00286999	0.00367201	0.00184773	0.00182373	0.0025658	0.0035482	0	0	0.00345489	0.00317423	0.00250167	0.00549444	0.00405077	0.00340426	0.00516746	0.00466164	0.00730944	0.00709265	0.00651657	0.00388165	0.00258345	0.00319098	0.00200725	0	0	0.0035999	0.00203715	0.00287759	0	0.00289751	0	0.0031399	0.00153211	0.00246421	0.004173	0.0043507	0.0050929	0.00581079	0.00554161	0.00572194	0.00436774
PC O-32:1	PC O	+HCOO-	762.565	FTMS- 520-960 mz	PC 28:0	nmol/mg wet weight
PC O-34:1	PC O	+HCOO-	790.597	FTMS- 520-960 mz	PC 28:0	nmol/mg wet weight	0.00640647	0.00322311	0.0045374	0.00705536	0	0.00249152	0.00541515	0.00369549	0.00232792	0.00504453	0.00377135	0.00367641	0.00851296	0.00960913	0.00863586	0.0104479	0.0105302	0.00966966	0.0111269	0.0110116	0.00996336	0.00321484	0.00246883	0.00608111	0.00329722	0.00273634	0.00367444	0.0037935	0.00329232	0.00445672	0.00250941	0.00383669	0.00354002	0.00633625	0.00746602	0.00724397	0.00961413	0.00900678	0.0103299	0.0122653	0.0108248	0.0116555	0.00273924
PC O-36:1	PC O	+HCOO-	818.628	FTMS- 520-960 mz	PC 28:0	nmol/mg wet weight
PC O-36:2	PC O	+HCOO-	816.612	FTMS- 520-960 mz	PC 28:0	nmol/mg wet weight
PC O-36:3	PC O	+HCOO-	814.597	FTMS- 520-960 mz	PC 28:0	nmol/mg wet weight
PC O-36:4	PC O	+HCOO-	812.581	FTMS- 520-960 mz	PC 28:0	nmol/mg wet weight	0.0102401	0.0101237	0.00986499	0.0101634	0.0100303	0.0091121	0.00976758	0.00980917	0.0105848	0.0102946	0.0102725	0.010359	0.00665886	0.00909596	0.00809246	0.00642136	0.00833795	0.0070483	0.00359319	0.00262793	0.00232725	0.0105481	0.00990353	0.0103918	0.00978715	0.00886326	0.00954391	0.0119136	0.0103381	0.00865984	0.0101685	0.00859895	0.0107991	0.00986332	0.0094015	0.0108982	0.00918025	0.00835517	0.00764307	0.0043804	0.00520931	0.00413934	0.00972637
PC O-36:5	PC O	+HCOO-	810.565	FTMS- 520-960 mz	PC 28:0	nmol/mg wet weight	0.0135369	0.0124147	0.0133949	0.0114049	0.0127936	0.011733	0.011814	0.0125158	0.0124635	0.0132747	0.0124267	0.0104554	0.00801601	0.0100729	0.0093208	0.00428255	0.00625761	0.00632258	0	0	0	0.0123414	0.0119894	0.012182	0.0124828	0.0114832	0.0109701	0.0122536	0.0129483	0.0115167	0.0109262	0.0122941	0.012563	0.0100307	0.00789642	0.0102397	0.00708381	0.00633021	0.00564466	0	0.00306334	0.00198531	0.0117474
PC O-38:1	PC O	+HCOO-	846.659	FTMS- 520-960 mz	PC 28:0	nmol/mg wet weight
PC O-38:2	PC O	+HCOO-	844.644	FTMS- 520-960 mz	PC 28:0	nmol/mg wet weight
PC O-38:4	PC O	+HCOO-	840.612	FTMS- 520-960 mz	PC 28:0	nmol/mg wet weight	0.00203998	0	0.00257617	0	0.00210034	0.00201554	0.00198449	0.00231141	0.00221488	0.0018246	0.00247492	0.00319424	0	0.00213782	0.00186118	0	0	0	0	0	0	0	0	0.0016371	0.00258851	0.00170545	0.00218327	0.00288255	0.00276225	0.00290235	0.00218783	0.00201401	0.00175602	0.00202972	0.00206967	0.00327089	0.00255502	0.00164933	0.00192013	0	0	0	0.00198563
PC O-38:5	PC O	+HCOO-	838.597	FTMS- 520-960 mz	PC 28:0	nmol/mg wet weight	0.0162865	0.0170318	0.0162954	0.0161516	0.0163065	0.013752	0.0154912	0.0164445	0.0167603	0.0161071	0.0159173	0.0152389	0.0116108	0.0131621	0.0126754	0.00908061	0.00961873	0.0100094	0.00343159	0.00205313	0.00252606	0.015322	0.0161533	0.0160528	0.0169272	0.015693	0.0147312	0.0171428	0.0152658	0.0149911	0.0163729	0.0148326	0.0145286	0.0156354	0.0130227	0.0182178	0.0135816	0.011226	0.0103933	0.005695	0.00464312	0.00475763	0.0142934
PC O-38:6	PC O	+HCOO-	836.581	FTMS- 520-960 mz	PC 28:0	nmol/mg wet weight	0.00258834	0.00326031	0	0.0030144	0.00410791	0.00304133	0.00319439	0.00276868	0.00422798	0.00338219	0.00373603	0.00427247	0.0026696	0.00241036	0.00244234	0	0	0	0	0	0	0.00324379	0.00367692	0.00249002	0.00489727	0.00220239	0.00290401	0.00240058	0.00450914	0.00320632	0	0.00340832	0.00336719	0.00323741	0.00266268	0.00354819	0.00193337	0.00291215	0	0	0	0	0.00265109
PC O sum	PC O	+HCOO-		FTMS- 520-960 mz	PC 28:0	nmol/mg wet weight	0.0546651	0.0460536	0.0495388	0.0514617	0.0471863	0.0439692	0.0502326	0.0510932	0.0485794	0.0499277	0.0520536	0.0503706	0.0399699	0.0519828	0.0470789	0.0336367	0.0399119	0.0377116	0.0254612	0.0227853	0.0213332	0.0485519	0.0467755	0.0520258	0.0519874	0.0426836	0.0440069	0.0539866	0.0511531	0.0486107	0.0421648	0.0478822	0.0465539	0.0502727	0.0440512	0.0558829	0.0481212	0.0438304	0.0410239	0.0281515	0.0292822	0.0282597	0.0475109
Cer 18:1;O2/16:0	Cer	+H+	538.5	QQQ+ SRM Q3mz264	Cer 35:1;O2	nmol/mg wet weight	0.0172543	0.018775	0.0178209	0.0579614	0.0512095	0.0502866	0.080449	0.0794913	0.0773923	0.123685	0.121239	0.111505	0.153003	0.185967	0.168486	0.153537	0.164817	0.162081	0.160824	0.143901	0.137492	0.0173791	0.0154396	0.0150003	0.0206464	0.0196493	0.0198502	0.022569	0.0234447	0.0229301	0.0226424	0.0212823	0.0225206	0.0297867	0.0275953	0.0373166	0.0295855	0.0282298	0.0270806	0.0280591	0.0289114	0.0276565	0.0142372
Cer 18:1;O2/18:0	Cer	+H+	566.6	QQQ+ SRM Q3mz264	Cer 35:1;O2	nmol/mg wet weight	0.0047831	0.00427109	0.00496269	0.00932084	0.00982434	0.00896866	0.014127	0.0129429	0.0117588	0.0213612	0.0187158	0.0192823	0.0353534	0.0411432	0.0385172	0.0366658	0.0410444	0.0365033	0.03997	0.039307	0.0343587	0.00364206	0.004728	0.00359851	0.00553791	0.0043732	0.00483251	0.00460356	0.00558778	0.00459567	0.00547603	0.00445287	0.00518148	0.00640235	0.0051356	0.00833905	0.00707526	0.0064262	0.00619551	0.00605023	0.00637331	0.00565046	0.00343597
Cer 18:1;O2/20:0	Cer	+H+	594.6	QQQ+ SRM Q3mz264	Cer 35:1;O2	nmol/mg wet weight	0.00871269	0.00849645	0.00700318	0.0158844	0.0139393	0.0126372	0.0177888	0.0175286	0.0179338	0.0246045	0.0274905	0.0216962	0.0481203	0.0547734	0.0515706	0.0502763	0.052804	0.0540361	0.0577547	0.0547016	0.0536606	0.00742434	0.00696098	0.0070687	0.0080232	0.00819229	0.0086083	0.00967789	0.00970216	0.0065494	0.012399	0.00930661	0.00889738	0.0115978	0.0103191	0.0159685	0.0124398	0.0131255	0.0125867	0.0109747	0.011962	0.0118796	0.00647195
Cer 18:1;O2/22:0	Cer	+H+	622.6	QQQ+ SRM Q3mz264	Cer 35:1;O2	nmol/mg wet weight	0.0664941	0.0687855	0.0689326	0.122065	0.114324	0.109714	0.135764	0.141156	0.134137	0.188674	0.176081	0.160255	0.296525	0.358988	0.333904	0.340097	0.359707	0.360953	0.399946	0.37669	0.357209	0.0619183	0.0677677	0.0595172	0.0746531	0.0670258	0.0641475	0.0764326	0.0736987	0.0666684	0.072843	0.0707445	0.0734393	0.0851096	0.0812562	0.102883	0.0851398	0.0855346	0.0800709	0.0848565	0.088504	0.0811138	0.055459
Cer 18:1;O2/22:1	Cer	+H+	620.6	QQQ+ SRM Q3mz264	Cer 35:1;O2	nmol/mg wet weight	0.0049299	0.00465974	0.00441122	0.00912833	0.00756725	0.00816105	0.010515	0.0117705	0.0117348	0.0158647	0.0147367	0.0153831	0.0228892	0.0279365	0.0244412	0.0237787	0.0321488	0.0281223	0.0294034	0.0289418	0.0265296	0.00357704	0.00470124	0.00339221	0.00478774	0.00511546	0.00451967	0.00411417	0.0060447	0.00503048	0.00657017	0.00541451	0.00405746	0.00583657	0.00640704	0.0103617	0.00804691	0.00512206	0.00589576	0.00545679	0.00687212	0.00477178	0.00418419
Cer 18:1;O2/23:0	Cer	+H+	636.6	QQQ+ SRM Q3mz264	Cer 35:1;O2	nmol/mg wet weight	0.0234605	0.0225467	0.0232467	0.0376211	0.0352989	0.0341399	0.0382178	0.0412357	0.042905	0.0559624	0.0504966	0.0472762	0.0801872	0.0968601	0.0844742	0.0836517	0.0984747	0.0893331	0.108576	0.0997957	0.0961992	0.0222514	0.0226958	0.0223074	0.0271072	0.0224974	0.0242281	0.0259583	0.0244248	0.0231748	0.0269452	0.0268445	0.0275775	0.0302481	0.0258491	0.036965	0.0309106	0.0312065	0.0278691	0.0320982	0.0321554	0.0264785	0.0188666
Cer 18:1;O2/24:0	Cer	+H+	650.6	QQQ+ SRM Q3mz264	Cer 35:1;O2	nmol/mg wet weight	0.0603887	0.0609262	0.0618979	0.091924	0.095882	0.0852348	0.100262	0.101355	0.102899	0.126375	0.123282	0.114344	0.15745	0.199346	0.177194	0.17605	0.199783	0.195478	0.228265	0.211953	0.194544	0.0551026	0.0602256	0.0579763	0.0661474	0.0596921	0.0572251	0.0722834	0.0691365	0.0611216	0.0698868	0.0597389	0.0695686	0.0748754	0.0702206	0.0866638	0.0811939	0.0692523	0.0693312	0.0732255	0.0787466	0.0687553	0.0500453
Cer 18:1;O2/24:1	Cer	+H+	648.6	QQQ+ SRM Q3mz264	Cer 35:1;O2	nmol/mg wet weight	0.101768	0.101832	0.0993217	0.159812	0.152546	0.136415	0.180584	0.176019	0.175907	0.244465	0.23421	0.210063	0.377596	0.454395	0.419521	0.414187	0.446562	0.44947	0.481201	0.44985	0.424163	0.0915728	0.0837548	0.0899893	0.0990307	0.0971418	0.0862711	0.0979667	0.106508	0.0903637	0.104943	0.0969761	0.0999115	0.112378	0.100948	0.142435	0.111978	0.105744	0.100575	0.106914	0.103872	0.102677	0.0831121
Cer 18:1;O2/26:0	Cer	+H+	678.6	QQQ+ SRM Q3mz264	Cer 35:1;O2	nmol/mg wet weight
Cer sum	Cer	+H+		QQQ+ SRM Q3mz264	Cer 35:1;O2	nmol/mg wet weight	0.287791	0.290293	0.287597	0.503718	0.480592	0.445558	0.577708	0.581498	0.574668	0.800991	0.766253	0.699806	1.17112	1.41941	1.29811	1.27824	1.39534	1.37598	1.50594	1.40514	1.32416	0.262868	0.266274	0.25885	0.305934	0.283687	0.269683	0.313606	0.318548	0.280434	0.321706	0.29476	0.311154	0.356234	0.327731	0.440932	0.36637	0.344641	0.329604	0.347635	0.357397	0.328983	0.235812
Cer 18:1;O2/16:0	Cer	+H+	538.5	QQQ+ SRM Q3mz264	Cer 35:1;O2		0.0599541	0.0646759	0.0619649	0.115067	0.106555	0.112862	0.139256	0.136701	0.134673	0.154415	0.158224	0.159338	0.130647	0.131017	0.129793	0.120115	0.11812	0.117793	0.106793	0.10241	0.103834	0.0661135	0.057984	0.0579499	0.0674864	0.0692639	0.073606	0.0719662	0.0735987	0.0817666	0.0703823	0.0722021	0.0723778	0.0836155	0.0842011	0.084631	0.080753	0.0819106	0.0821608	0.0807141	0.0808946	0.0840668	0.0603752
Cer 18:1;O2/18:0	Cer	+H+	566.6	QQQ+ SRM Q3mz264	Cer 35:1;O2		0.0166201	0.014713	0.0172557	0.0185041	0.0204422	0.0201291	0.0244535	0.0222579	0.0204618	0.0266685	0.0244252	0.0275538	0.0301876	0.0289861	0.0296718	0.0286845	0.0294153	0.026529	0.0265415	0.0279737	0.0259476	0.0138551	0.0177562	0.0139019	0.0181017	0.0154156	0.0179193	0.0146795	0.0175414	0.0163877	0.0170218	0.0151068	0.0166525	0.0179723	0.0156702	0.0189123	0.0193118	0.018646	0.0187968	0.0174039	0.0178326	0.0171755	0.0145708
Cer 18:1;O2/20:0	Cer	+H+	594.6	QQQ+ SRM Q3mz264	Cer 35:1;O2		0.0302743	0.0292685	0.0243507	0.0315343	0.0290045	0.0283627	0.0307921	0.0301438	0.0312073	0.0307176	0.0358766	0.0310032	0.041089	0.0385888	0.0397275	0.0393323	0.0378431	0.0392711	0.0383513	0.0389296	0.0405244	0.0282437	0.0261422	0.0273081	0.0262253	0.0288779	0.0319201	0.0308601	0.0304575	0.0233545	0.0385415	0.0315735	0.0285948	0.0325566	0.0314865	0.0362154	0.0339541	0.0380844	0.0381871	0.0315695	0.0334697	0.0361101	0.0274453
Cer 18:1;O2/22:0	Cer	+H+	622.6	QQQ+ SRM Q3mz264	Cer 35:1;O2		0.23105	0.236952	0.239685	0.242329	0.237882	0.24624	0.235005	0.242746	0.233416	0.235551	0.229795	0.229	0.253197	0.252914	0.257223	0.266066	0.257791	0.262325	0.265579	0.26808	0.269764	0.235549	0.254504	0.229929	0.244017	0.236266	0.237863	0.243722	0.231359	0.237733	0.226427	0.240007	0.236022	0.238915	0.247936	0.23333	0.232387	0.248185	0.24293	0.244096	0.247635	0.246559	0.235183
Cer 18:1;O2/22:1	Cer	+H+	620.6	QQQ+ SRM Q3mz264	Cer 35:1;O2		0.0171301	0.0160519	0.0153382	0.0181219	0.0157457	0.0183165	0.0182013	0.0202416	0.0204202	0.0198063	0.0192321	0.0219819	0.0195446	0.0196818	0.0188283	0.0186027	0.0230401	0.0204381	0.0195249	0.0205971	0.0200351	0.0136078	0.0176557	0.0131049	0.0156496	0.018032	0.0167592	0.0131189	0.0189758	0.0179382	0.0204229	0.0183692	0.01304	0.0163841	0.0195497	0.0234995	0.0219639	0.014862	0.0178874	0.0156969	0.0192283	0.0145046	0.0177437
Cer 18:1;O2/23:0	Cer	+H+	636.6	QQQ+ SRM Q3mz264	Cer 35:1;O2		0.0815192	0.0776687	0.0808307	0.0746868	0.0734488	0.0766229	0.0661542	0.0709128	0.0746605	0.0698665	0.0659008	0.0675562	0.0684702	0.0682397	0.065075	0.0654427	0.0705739	0.0649234	0.0720986	0.0710219	0.0726494	0.0846489	0.0852347	0.086179	0.0886047	0.0793035	0.0898393	0.0827737	0.0766756	0.082639	0.0837572	0.0910723	0.0886298	0.0849107	0.0788729	0.0838337	0.08437	0.0905478	0.0845531	0.0923328	0.0899712	0.080486	0.080007
Cer 18:1;O2/24:0	Cer	+H+	650.6	QQQ+ SRM Q3mz264	Cer 35:1;O2		0.209835	0.209878	0.215225	0.182491	0.199508	0.191299	0.173552	0.174299	0.179058	0.157773	0.16089	0.163393	0.134443	0.140443	0.136502	0.137728	0.143179	0.142065	0.151577	0.150841	0.146919	0.209621	0.226179	0.223976	0.216215	0.210415	0.212194	0.230491	0.217037	0.217953	0.217238	0.202669	0.223583	0.210186	0.214263	0.196547	0.221617	0.20094	0.210347	0.210639	0.220334	0.208994	0.212225
Cer 18:1;O2/24:1	Cer	+H+	648.6	QQQ+ SRM Q3mz264	Cer 35:1;O2		0.353617	0.350792	0.345351	0.317266	0.317413	0.306168	0.312587	0.302698	0.306103	0.305203	0.305657	0.300174	0.322421	0.32013	0.323179	0.324028	0.320038	0.326655	0.319535	0.320146	0.320327	0.348361	0.314544	0.347651	0.3237	0.342426	0.319899	0.312388	0.334356	0.322228	0.326209	0.329	0.3211	0.31546	0.308021	0.323031	0.305643	0.306825	0.305137	0.307548	0.290635	0.312104	0.35245
Cer 18:1;O2/26:0	Cer	+H+	678.6	QQQ+ SRM Q3mz264	Cer 35:1;O2		0	0	0	0	0	0	0	0	0	0	0	0	0	0	0	0	0	0	0	0	0	0	0	0	0	0	0	0	0	0	0	0	0	0	0	0	0	0	0	0	0	0	0
Cer sum	Cer	+H+		QQQ+ SRM Q3mz264	Cer 35:1;O2		1	1	1	1	1	1	1	1	1	1	1	1	1	1	1	1	1	1	1	1	1	1	1	1	1	1	1	1	1	1	1	1	1	1	1	1	1	1	1	1	1	1	1
SM 34:0;O2	SM	+HCOO-	749.581	FTMS- 520-960 mz	SM 30:1;O2	nmol/mg wet weight
SM 34:1;O2	SM	+HCOO-	747.566	FTMS- 520-960 mz	SM 30:1;O2	nmol/mg wet weight	0.144048	0.137787	0.133246	0.105571	0.105616	0.101555	0.0863334	0.0852998	0.0821922	0.0545993	0.0505155	0.049912	0	0	0	0	0	0	0	0	0	0.140623	0.140867	0.136142	0.142572	0.132161	0.13028	0.137513	0.137234	0.123911	0.138251	0.131633	0.130877	0.137466	0.1212	0.168437	0.147674	0.135186	0.132795	0.13409	0.133996	0.124255	0.12886
SM 36:1;O2	SM	+HCOO-	775.597	FTMS- 520-960 mz	SM 30:1;O2	nmol/mg wet weight	0.032725	0.0300022	0.0290574	0.0261755	0.026482	0.0247789	0.0235091	0.0213969	0.0228504	0.0183886	0.0165476	0.0162465	0	0	0	0	0	0	0	0	0	0.0326282	0.0308619	0.0307554	0.0310401	0.0281461	0.0285445	0.0302287	0.0301134	0.0267413	0.0312027	0.0283875	0.0286917	0.0297715	0.0258779	0.0347362	0.029268	0.0296098	0.0279775	0.0281099	0.0293238	0.0264984	0.0281625
SM 39:1;O2	SM	+HCOO-	817.644	FTMS- 520-960 mz	SM 30:1;O2	nmol/mg wet weight	0.0119916	0.0120041	0.0115111	0.0112212	0.00917928	0.00932295	0.00818226	0.00739734	0.0085406	0.00674391	0.00626886	0.00642433	0	0	0	0	0	0	0	0	0	0.0105038	0.0112139	0.0118894	0.0109754	0.0119966	0.0103645	0.0107381	0.00999949	0.0105048	0.0118589	0.00996205	0.0108789	0.0116187	0.00949797	0.0130558	0.0109877	0.0104988	0.00974299	0.0117924	0.0112205	0.00924466	0.0101818
SM 40:1;O2	SM	+HCOO-	831.66	FTMS- 520-960 mz	SM 30:1;O2	nmol/mg wet weight	0.238716	0.217249	0.221177	0.207801	0.189564	0.188892	0.178382	0.177592	0.180653	0.167953	0.156048	0.15573	0.0793526	0.0868688	0.0823993	0.0608861	0.0669433	0.0645264	0.064421	0.0580145	0.0568971	0.218551	0.227386	0.225647	0.222457	0.207029	0.203191	0.217489	0.223672	0.191265	0.224989	0.206182	0.206646	0.210582	0.189376	0.261758	0.230542	0.210387	0.201635	0.224721	0.238819	0.211014	0.206729
SM 40:2;O2	SM	+HCOO-	829.644	FTMS- 520-960 mz	SM 30:1;O2	nmol/mg wet weight	0.0220474	0.0217008	0.0210536	0.0179205	0.0177661	0.0177007	0.0164342	0.0161006	0.0154294	0.0126932	0.0127294	0.0116473	0	0	0	0	0	0	0	0	0	0.0229907	0.0241547	0.0229764	0.0203833	0.0212124	0.0204138	0.0229169	0.0235342	0.0190638	0.0227188	0.0205562	0.0207866	0.0214165	0.0197691	0.0255291	0.022144	0.0215838	0.0214376	0.0225898	0.022303	0.0198344	0.0212128
SM 41:1;O2	SM	+HCOO-	845.675	FTMS- 520-960 mz	SM 30:1;O2	nmol/mg wet weight	0.0744625	0.0688529	0.070641	0.0642896	0.0617449	0.0590198	0.0593292	0.0587278	0.0585388	0.0565857	0.0528317	0.051696	0.0310348	0.0344829	0.034641	0.0260283	0.0285775	0.0275037	0.0266815	0.0251125	0.0252753	0.0724633	0.0737779	0.0695817	0.0733937	0.0699359	0.0670981	0.0725903	0.0708308	0.0654054	0.0701027	0.0691636	0.06829	0.0712541	0.0626318	0.0860886	0.0751993	0.0682818	0.0693766	0.07164	0.0710274	0.0657062	0.0645544
SM 41:2;O2	SM	+HCOO-	843.66	FTMS- 520-960 mz	SM 30:1;O2	nmol/mg wet weight
SM 42:1;O2	SM	+HCOO-	859.691	FTMS- 520-960 mz	SM 30:1;O2	nmol/mg wet weight	0.163415	0.165329	0.159764	0.141445	0.140123	0.135338	0.131725	0.127712	0.130495	0.128354	0.12191	0.119594	0.0821341	0.0937309	0.0874731	0.0746985	0.0824384	0.0791081	0.0775104	0.0757893	0.0721973	0.165395	0.164297	0.160512	0.163433	0.152295	0.14647	0.162029	0.154991	0.140931	0.164627	0.153036	0.149186	0.1549	0.14017	0.193798	0.172279	0.152811	0.150556	0.163479	0.166975	0.147693	0.146107
SM 42:2;O2	SM	+HCOO-	857.675	FTMS- 520-960 mz	SM 30:1;O2	nmol/mg wet weight	0.261391	0.257968	0.254404	0.224466	0.223335	0.216652	0.213452	0.206586	0.211999	0.197132	0.180349	0.177166	0.0786022	0.0821001	0.084587	0.0571242	0.0624486	0.0585826	0.0496507	0.0494514	0.0457783	0.267951	0.273262	0.261758	0.264175	0.255073	0.242031	0.264193	0.258765	0.238355	0.264533	0.252637	0.248286	0.262597	0.228137	0.326116	0.263397	0.246143	0.247972	0.24542	0.254548	0.222252	0.241342
SM sum	SM	+HCOO-		FTMS- 520-960 mz	SM 30:1;O2	nmol/mg wet weight	0.948795	0.910892	0.900855	0.79889	0.77381	0.753259	0.717346	0.700813	0.710698	0.642449	0.5972	0.588416	0.271124	0.297183	0.2891	0.218737	0.240408	0.229721	0.218264	0.208368	0.200148	0.931105	0.945821	0.919262	0.928428	0.877849	0.848393	0.917698	0.90914	0.816178	0.928284	0.871556	0.863642	0.899606	0.796659	1.10952	0.951491	0.874502	0.861493	0.901842	0.928213	0.826498	0.84715
DG 32:0	DG	+NH4+	586.541	FTMS+ 500-1000 mz	DG 28:0	nmol/mg wet weight
DG 32:1	DG	+NH4+	584.525	FTMS+ 500-1000 mz	DG 28:0	nmol/mg wet weight	0.0203065	0.022182	0.0231057	0.0305536	0.0254563	0.0248101	0.0271081	0.0221335	0.02734	0.0280693	0.0260471	0.0291642	0.0183109	0.0223493	0.0215982	0.0179003	0.0179154	0.012085	0.0156018	0.0167592	0.0130961	0.0176122	0.0133891	0.0124203	0.0201084	0.0153921	0.0130619	0.0172161	0.0208357	0.0134278	0.0215829	0.0195702	0.0171566	0.0380337	0.0332884	0.0475773	0.0503574	0.0512425	0.0526879	0.0723452	0.0729167	0.0678888	0.008304
DG 32:3	DG	+NH4+	580.494	FTMS+ 500-1000 mz	DG 28:0	nmol/mg wet weight
DG 34:1	DG	+NH4+	612.556	FTMS+ 500-1000 mz	DG 28:0	nmol/mg wet weight	0.187246	0.179168	0.179951	0.197959	0.195415	0.184052	0.207666	0.200773	0.200572	0.214995	0.209026	0.195602	0.16277	0.185139	0.172185	0.133978	0.138738	0.135821	0.128955	0.123594	0.119807	0.149828	0.147893	0.15008	0.163247	0.157073	0.140761	0.171354	0.167633	0.163794	0.184844	0.175937	0.169453	0.269366	0.229665	0.349617	0.379724	0.367511	0.367151	0.550387	0.551072	0.507529	0.122947
DG 34:2	DG	+NH4+	610.541	FTMS+ 500-1000 mz	DG 28:0	nmol/mg wet weight	0.603702	0.599172	0.572822	0.65527	0.630767	0.62436	0.687734	0.688079	0.662709	0.718579	0.670044	0.626229	0.477299	0.577749	0.541421	0.406014	0.412333	0.39251	0.332425	0.311695	0.302719	0.511422	0.499357	0.502025	0.536871	0.527055	0.487988	0.538628	0.570488	0.540463	0.629618	0.627199	0.566111	0.89626	0.761404	1.13476	1.22346	1.16637	1.13429	1.46079	1.46106	1.28469	0.428329
DG 34:3	DG	+NH4+	608.525	FTMS+ 500-1000 mz	DG 28:0	nmol/mg wet weight	0.146571	0.147039	0.138524	0.178439	0.169951	0.168348	0.198223	0.190982	0.186801	0.202412	0.197049	0.176772	0.137876	0.158577	0.151524	0.11818	0.114207	0.116483	0.118834	0.112464	0.10715	0.121285	0.122285	0.120661	0.130916	0.128128	0.125346	0.132544	0.142218	0.140518	0.159726	0.153082	0.140191	0.229947	0.202749	0.292845	0.333236	0.320592	0.312036	0.388835	0.388733	0.302341	0.0997619
DG 34:4	DG	+NH4+	606.509	FTMS+ 500-1000 mz	DG 28:0	nmol/mg wet weight	0.0248064	0.0211033	0.0261416	0.0316554	0.0316904	0.024725	0.0402121	0.0356483	0.0367018	0.0498082	0.0457452	0.0445169	0.0844047	0.1081	0.0946398	0.0863082	0.0993488	0.0935658	0.0820225	0.0813103	0.0752813	0.0241379	0.0174325	0.016439	0.0241642	0.0272074	0.020994	0.0302396	0.031978	0.0298389	0.0427348	0.0475609	0.0404345	0.0937517	0.0810102	0.12376	0.12582	0.12179	0.119951	0.153014	0.154488	0.127741	0.0140825
DG 36:1	DG	+NH4+	640.587	FTMS+ 500-1000 mz	DG 28:0	nmol/mg wet weight
DG 36:2	DG	+NH4+	638.572	FTMS+ 500-1000 mz	DG 28:0	nmol/mg wet weight	0	0.197153	0	0.243851	0	0.238009	0.281927	0.282511	0.275462	0	0	0	0.277415	0.342468	0.318454	0.253377	0.254803	0	0.197195	0.181214	0.173798	0	0.157808	0.15525	0.177749	0.173818	0.16437	0.18617	0.183504	0	0.205058	0.189772	0	0.30575	0	0.36468	0.410269	0.392492	0.376578	0.548657	0.555491	0.494809	0.138504
DG 36:3	DG	+NH4+	636.556	FTMS+ 500-1000 mz	DG 28:0	nmol/mg wet weight	0.687422	0.683379	0.655907	0.921017	0.897009	0.849685	1.02739	1.0252	1.00798	1.20082	1.13541	1.04384	0.92123	1.05725	0.988665	0.730973	0.752777	0.733179	0.470384	0.450602	0.435942	0.576772	0.563059	0.545233	0.622968	0.60478	0.562092	0.646635	0.651272	0.625504	0.740683	0.722208	0.673853	1.11371	0.948303	1.35585	1.45992	1.40098	1.38844	1.70144	1.72069	1.54499	0.446936
DG 36:4	DG	+NH4+	634.541	FTMS+ 500-1000 mz	DG 28:0	nmol/mg wet weight	0.625245	0.612753	0.573102	0.857687	0.821523	0.784222	0.940306	0.938748	0.896594	1.05952	0.979585	0.921767	0.69296	0.827196	0.761722	0.514436	0.538905	0.51475	0.282257	0.254533	0.246898	0.522832	0.517861	0.511136	0.588977	0.570263	0.519428	0.610122	0.615927	0.588992	0.692019	0.689004	0.639821	1.06141	0.886476	1.31528	1.36835	1.30434	1.28975	1.36732	1.36869	1.19295	0.42169
DG 36:5	DG	+NH4+	632.525	FTMS+ 500-1000 mz	DG 28:0	nmol/mg wet weight	0.110024	0.118623	0.106279	0.151237	0.143655	0.145085	0.164303	0.173246	0.160864	0.186871	0.177064	0.161341	0.123543	0.1572	0.141369	0.0932514	0.100072	0.0961714	0.0559587	0.0509555	0.0479687	0.0985025	0.095918	0.0912343	0.104321	0.107061	0.0985308	0.118055	0.110718	0.112275	0.127586	0.132446	0.121163	0.200394	0.170413	0.243145	0.242804	0.228281	0.227105	0.217195	0.218649	0.190146	0.0836577
DG 38:3	DG	+NH4+	664.587	FTMS+ 500-1000 mz	DG 28:0	nmol/mg wet weight
DG 38:4	DG	+NH4+	662.572	FTMS+ 500-1000 mz	DG 28:0	nmol/mg wet weight	0.0830588	0.0810033	0.0736648	0.106532	0.0998579	0.10475	0.135941	0.138306	0.130177	0.189614	0.172101	0.173421	0.304986	0.363805	0.33718	0.330689	0.337671	0.334375	0.281485	0.268948	0.255379	0.0832318	0.0810165	0.08116	0.103663	0.100909	0.100339	0.120588	0.121932	0.109311	0.140408	0.133685	0.125424	0.176843	0.159183	0.225822	0.17839	0.163464	0.160433	0.114432	0.116949	0.0994799	0.0596711
DG 38:5	DG	+NH4+	660.556	FTMS+ 500-1000 mz	DG 28:0	nmol/mg wet weight	0.0589146	0.060242	0.0555123	0.0833192	0.0758515	0.0703523	0.0834374	0.0879641	0.0841473	0.0993257	0.0961834	0.091269	0.0782432	0.0973676	0.0860901	0.0650931	0.0659473	0.064725	0.0400305	0.0359584	0.0350056	0.0532876	0.0471115	0.0495135	0.0568468	0.0544326	0.0487481	0.0605306	0.0609161	0.0614956	0.0735548	0.0679778	0.0614495	0.104017	0.0849288	0.117562	0.118627	0.115925	0.112233	0.101812	0.0991668	0.0815937	0.0414279
DG 38:6	DG	+NH4+	658.541	FTMS+ 500-1000 mz	DG 28:0	nmol/mg wet weight	0.134273	0.132676	0.131889	0.155647	0.149946	0.150584	0.169892	0.171389	0.157699	0.180178	0.168749	0.151624	0.0997273	0.125181	0.112459	0.0795859	0.0834407	0.0777697	0.0422141	0.0388389	0.0383578	0.123473	0.121658	0.12328	0.128919	0.125793	0.117379	0.134988	0.13635	0.1247	0.154774	0.155985	0.145143	0.220625	0.185702	0.258523	0.251855	0.230427	0.234547	0.192655	0.189504	0.159658	0.107834
DG 40:4	DG	+NH4+	690.603	FTMS+ 500-1000 mz	DG 28:0	nmol/mg wet weight
DG 40:5	DG	+NH4+	688.587	FTMS+ 500-1000 mz	DG 28:0	nmol/mg wet weight
DG 40:6	DG	+NH4+	686.572	FTMS+ 500-1000 mz	DG 28:0	nmol/mg wet weight	0.0178935	0.0190924	0.0205675	0.029255	0.0278489	0.0252911	0.0332116	0.032643	0.0338029	0.0351799	0.0401747	0.03596	0.0318313	0.0371194	0.0299392	0.0278995	0.0253983	0.0263949	0.015707	0.0152487	0.0124701	0.0138668	0.0148809	0.0149281	0.0191873	0.0166474	0.0149114	0.0193456	0.0242967	0.0240266	0.0214739	0.0208189	0.0226498	0.0387249	0.0274292	0.0360936	0.0447323	0.037001	0.0383611	0.037589	0.0327436	0.0308626	0.0119084
DG 40:7	DG	+NH4+	684.556	FTMS+ 500-1000 mz	DG 28:0	nmol/mg wet weight	0.0649839	0.0694339	0.0640225	0.0863909	0.0843311	0.0856288	0.102141	0.100889	0.0967855	0.119658	0.109913	0.097968	0.0817776	0.0995901	0.0842596	0.06114	0.0653005	0.0620472	0.026967	0.026585	0.0259455	0.0534059	0.0569321	0.0489649	0.0570876	0.0525612	0.0508311	0.0575586	0.0650952	0.0577062	0.064172	0.0631456	0.0557605	0.0855513	0.0738594	0.106515	0.0904166	0.0909549	0.0895461	0.0639578	0.0688745	0.0559781	0.042874
DG 40:8	DG	+NH4+	682.541	FTMS+ 500-1000 mz	DG 28:0	nmol/mg wet weight	0.100299	0.0985995	0.0883411	0.144198	0.130789	0.12818	0.161345	0.148961	0.142813	0.184252	0.162421	0.147413	0.110423	0.130033	0.127434	0.0729903	0.0840674	0.0740318	0.0337447	0.0314028	0	0.0846061	0.0826291	0.0819602	0.0933452	0.0846241	0.0832991	0.0938984	0.0938965	0.085306	0.102749	0.098969	0.0991144	0.134472	0.114074	0.165664	0.137577	0.13916	0.132617	0.0858167	0.0824784	0.0724232	0.0701812
DG sum	DG	+NH4+		FTMS+ 500-1000 mz	DG 28:0	nmol/mg wet weight	2.86475	3.04162	2.70983	3.87301	3.48409	3.60808	4.26084	4.23747	4.10044	4.46928	4.18951	3.89688	3.6028	4.28912	3.96894	2.99182	3.09092	2.73391	2.12378	2.00011	1.88982	2.43426	2.53923	2.50429	2.82837	2.74574	2.54808	2.93787	2.99706	2.67736	3.36098	3.29736	2.87772	4.96886	3.95849	6.13769	6.41553	6.13053	6.03572	7.05625	7.0815	6.21309	2.09811
DG 32:0	DG	+NH4+	586.541	FTMS+ 500-1000 mz	DG 28:0		0	0	0	0	0	0	0	0	0	0	0	0	0	0	0	0	0	0	0	0	0	0	0	0	0	0	0	0	0	0	0	0	0	0	0	0	0	0	0	0	0	0	0
DG 32:1	DG	+NH4+	584.525	FTMS+ 500-1000 mz	DG 28:0		0.00708842	0.00729284	0.00852664	0.00788884	0.00730645	0.00687626	0.00636214	0.00522327	0.00666757	0.00628049	0.00621721	0.00748399	0.0050824	0.00521069	0.00544179	0.00598309	0.00579612	0.0044204	0.00734626	0.00837913	0.00692984	0.00723511	0.00527291	0.0049596	0.00710955	0.00560579	0.00512618	0.00586007	0.00695204	0.00501531	0.00642159	0.00593512	0.00596185	0.00765441	0.00840938	0.00775166	0.0078493	0.00835856	0.00872934	0.0102526	0.0102968	0.0109267	0.00395785
DG 32:3	DG	+NH4+	580.494	FTMS+ 500-1000 mz	DG 28:0		0	0	0	0	0	0	0	0	0	0	0	0	0	0	0	0	0	0	0	0	0	0	0	0	0	0	0	0	0	0	0	0	0	0	0	0	0	0	0	0	0	0	0
DG 34:1	DG	+NH4+	612.556	FTMS+ 500-1000 mz	DG 28:0		0.065362	0.0589056	0.0664068	0.0511124	0.0560877	0.0510111	0.0487382	0.0473804	0.0489147	0.048105	0.0498927	0.0501944	0.0451788	0.0431647	0.0433832	0.0447815	0.0448855	0.04968	0.0607194	0.0617934	0.0633963	0.0615497	0.0582434	0.0599293	0.0577177	0.057206	0.0552418	0.058326	0.0559324	0.0611775	0.054997	0.053357	0.0588842	0.0542108	0.0580185	0.0569623	0.0591882	0.0599477	0.0608297	0.0779999	0.0778186	0.0816871	0.0585988
DG 34:2	DG	+NH4+	610.541	FTMS+ 500-1000 mz	DG 28:0		0.210735	0.196991	0.211387	0.169189	0.181042	0.173045	0.161408	0.16238	0.161619	0.160782	0.159934	0.1607	0.13248	0.134701	0.136414	0.135708	0.133401	0.143571	0.156525	0.155839	0.160184	0.210093	0.196657	0.200466	0.189816	0.191953	0.191512	0.183339	0.190349	0.201864	0.187331	0.190213	0.196722	0.180375	0.192347	0.184884	0.190703	0.190257	0.187929	0.207021	0.20632	0.206772	0.20415
DG 34:3	DG	+NH4+	608.525	FTMS+ 500-1000 mz	DG 28:0		0.0511638	0.0483423	0.0511191	0.0460725	0.048779	0.0466587	0.0465219	0.0450699	0.0455562	0.0452897	0.047034	0.0453624	0.0382691	0.0369718	0.0381775	0.0395011	0.0369491	0.0426069	0.0559539	0.0562287	0.0566986	0.0498243	0.0481584	0.0481819	0.0462868	0.0466644	0.0491924	0.0451155	0.0474525	0.0524836	0.0475235	0.0464255	0.0487158	0.0462775	0.0512188	0.0477126	0.0519421	0.0522944	0.0516983	0.055105	0.0548942	0.0486619	0.0475485
DG 34:4	DG	+NH4+	606.509	FTMS+ 500-1000 mz	DG 28:0		0.00865918	0.00693818	0.00964696	0.00817334	0.00909574	0.00685268	0.00943761	0.00841263	0.00895069	0.0111446	0.010919	0.0114237	0.0234276	0.0252034	0.0238451	0.0288481	0.0321421	0.0342242	0.038621	0.0406529	0.0398352	0.00991589	0.00686526	0.00656434	0.00854352	0.00990894	0.00823915	0.010293	0.0106698	0.0111449	0.012715	0.0144239	0.0140508	0.0188678	0.0204649	0.0201639	0.0196118	0.0198662	0.0198736	0.0216849	0.0218157	0.0205599	0.00671198
DG 36:1	DG	+NH4+	640.587	FTMS+ 500-1000 mz	DG 28:0		0	0	0	0	0	0	0	0	0	0	0	0	0	0	0	0	0	0	0	0	0	0	0	0	0	0	0	0	0	0	0	0	0	0	0	0	0	0	0	0	0	0	0
DG 36:2	DG	+NH4+	638.572	FTMS+ 500-1000 mz	DG 28:0		0	0.0648183	0	0.0629615	0	0.0659656	0.0661669	0.0666697	0.0671786	0	0	0	0.0769999	0.0798457	0.0802365	0.0846899	0.082436	0	0.0928509	0.0906023	0.0919653	0	0.0621479	0.0619939	0.0628449	0.0633044	0.0645075	0.0633689	0.061228	0	0.0610113	0.0575526	0	0.0615332	0	0.0594165	0.0639494	0.0640225	0.0623915	0.0777547	0.0784426	0.0796398	0.0660137
DG 36:3	DG	+NH4+	636.556	FTMS+ 500-1000 mz	DG 28:0		0.239959	0.224676	0.242047	0.237804	0.257459	0.235495	0.241125	0.241936	0.245821	0.268684	0.271012	0.267864	0.255699	0.246495	0.2491	0.244324	0.243544	0.26818	0.221484	0.225289	0.230679	0.236939	0.221744	0.21772	0.220257	0.220261	0.220594	0.220103	0.217304	0.233627	0.220377	0.219026	0.234162	0.224138	0.239562	0.220905	0.22756	0.228525	0.230037	0.241125	0.242984	0.248668	0.213019
DG 36:4	DG	+NH4+	634.541	FTMS+ 500-1000 mz	DG 28:0		0.218255	0.201456	0.21149	0.221452	0.235793	0.217351	0.220686	0.221535	0.218658	0.237067	0.233819	0.23654	0.192339	0.192859	0.191921	0.171948	0.174351	0.188283	0.132903	0.12726	0.130647	0.21478	0.203944	0.204104	0.208239	0.20769	0.203851	0.207675	0.20551	0.21999	0.205898	0.208956	0.222336	0.213613	0.223943	0.214295	0.213286	0.212761	0.213685	0.193775	0.193276	0.192006	0.200986
DG 36:5	DG	+NH4+	632.525	FTMS+ 500-1000 mz	DG 28:0		0.0384063	0.0389999	0.0392199	0.039049	0.0412317	0.0402111	0.0385612	0.0408843	0.0392309	0.0418123	0.0422637	0.0414025	0.0342909	0.0366508	0.0356189	0.0311688	0.0323761	0.0351773	0.0263486	0.0254764	0.0253827	0.040465	0.0377744	0.0364312	0.0368838	0.0389916	0.0386687	0.0401837	0.0369421	0.0419349	0.037961	0.0401673	0.0421038	0.0403299	0.0430501	0.0396151	0.0378462	0.0372367	0.0376268	0.0307805	0.030876	0.0306042	0.0398729
DG 38:3	DG	+NH4+	664.587	FTMS+ 500-1000 mz	DG 28:0		0	0	0	0	0	0	0	0	0	0	0	0	0	0	0	0	0	0	0	0	0	0	0	0	0	0	0	0	0	0	0	0	0	0	0	0	0	0	0	0	0	0	0
DG 38:4	DG	+NH4+	662.572	FTMS+ 500-1000 mz	DG 28:0		0.0289934	0.0266317	0.0271843	0.0275062	0.0286611	0.029032	0.0319047	0.0326388	0.0317469	0.042426	0.0410791	0.0445025	0.0846525	0.0848203	0.0849547	0.110531	0.109246	0.122307	0.13254	0.134467	0.135134	0.0341918	0.0319059	0.0324084	0.036651	0.036751	0.0393783	0.0410461	0.0406839	0.040828	0.0417758	0.0405431	0.0435845	0.0355903	0.0402132	0.0367926	0.027806	0.0266639	0.0265805	0.016217	0.0165148	0.0160114	0.0284404
DG 38:5	DG	+NH4+	660.556	FTMS+ 500-1000 mz	DG 28:0		0.0205654	0.0198059	0.0204855	0.0215128	0.0217708	0.0194985	0.0195824	0.0207586	0.0205215	0.0222241	0.0229582	0.023421	0.0217174	0.0227011	0.021691	0.0217571	0.0213358	0.0236749	0.0188487	0.0179782	0.0185232	0.0218907	0.0185534	0.0197715	0.0200988	0.0198243	0.0191313	0.0206035	0.0203253	0.0229688	0.0218849	0.0206158	0.0213535	0.0209337	0.0214549	0.0191542	0.0184907	0.0189094	0.0185948	0.0144286	0.0140036	0.0131326	0.0197454
DG 38:6	DG	+NH4+	658.541	FTMS+ 500-1000 mz	DG 28:0		0.0468707	0.0436202	0.0486707	0.0401876	0.0430373	0.0417352	0.0398729	0.0404461	0.0384591	0.0403147	0.0402789	0.0389091	0.0276805	0.0291857	0.0283346	0.0266012	0.0269954	0.0284463	0.0198769	0.0194184	0.0202971	0.0507229	0.0479113	0.0492278	0.0455806	0.0458138	0.0460655	0.0459476	0.0454945	0.0465758	0.0460503	0.047306	0.0504369	0.0444015	0.0469123	0.0421205	0.0392571	0.0375867	0.0388597	0.0273027	0.0267605	0.0256971	0.051396
DG 40:4	DG	+NH4+	690.603	FTMS+ 500-1000 mz	DG 28:0		0	0	0	0	0	0	0	0	0	0	0	0	0	0	0	0	0	0	0	0	0	0	0	0	0	0	0	0	0	0	0	0	0	0	0	0	0	0	0	0	0	0	0
DG 40:5	DG	+NH4+	688.587	FTMS+ 500-1000 mz	DG 28:0		0	0	0	0	0	0	0	0	0	0	0	0	0	0	0	0	0	0	0	0	0	0	0	0	0	0	0	0	0	0	0	0	0	0	0	0	0	0	0	0	0	0	0
DG 40:6	DG	+NH4+	686.572	FTMS+ 500-1000 mz	DG 28:0		0.00624609	0.00627705	0.00758995	0.00755356	0.00799315	0.00700957	0.00779462	0.00770342	0.00824373	0.00787149	0.00958935	0.0092279	0.00883515	0.00865431	0.00754338	0.00932529	0.00821705	0.00965465	0.00739578	0.00762396	0.00659859	0.0056965	0.00586038	0.00596102	0.00678389	0.006063	0.00585202	0.00658489	0.00810685	0.008974	0.00638917	0.0063138	0.00787074	0.00779352	0.00692921	0.00588065	0.0069725	0.00603553	0.00635567	0.00532705	0.00462382	0.00496736	0.00567578
DG 40:7	DG	+NH4+	684.556	FTMS+ 500-1000 mz	DG 28:0		0.022684	0.0228279	0.023626	0.0223059	0.0242046	0.0237325	0.023972	0.0238088	0.0236037	0.0267734	0.0262353	0.0251401	0.0226984	0.0232192	0.0212298	0.0204357	0.0211265	0.0226954	0.0126977	0.0132918	0.0137291	0.0219392	0.022421	0.0195524	0.0201839	0.0191428	0.0199488	0.0195919	0.0217197	0.0215534	0.0190932	0.0191503	0.0193766	0.0172175	0.0186585	0.0173543	0.0140934	0.0148364	0.014836	0.00906399	0.00972597	0.00900972	0.0204346
DG 40:8	DG	+NH4+	682.541	FTMS+ 500-1000 mz	DG 28:0		0.0350115	0.0324168	0.0326003	0.0372316	0.037539	0.0355258	0.0378669	0.0351532	0.0348286	0.0412263	0.0387685	0.0378283	0.0306493	0.030317	0.0321078	0.0243967	0.0271981	0.0270791	0.015889	0.0157005	0	0.0347564	0.032541	0.032728	0.0330032	0.0308201	0.0326909	0.0319614	0.0313296	0.031862	0.0305713	0.0300146	0.0344419	0.0270629	0.0288177	0.0269912	0.0214444	0.0226995	0.021972	0.0121618	0.011647	0.0116566	0.0334498
DG sum	DG	+NH4+		FTMS+ 500-1000 mz	DG 28:0		1	1	1	1	1	1	1	1	1	1	1	1	1	1	1	1	1	1	1	1	1	1	1	1	1	1	1	1	1	1	1	1	1	1	1	1	1	1	1	1	1	1	1
TG 40:3	TG	+NH4+	706.598	FTMS+ 500-1000 mz	TG 51:0	nmol/mg wet weight
TG 44:4	TG	+NH4+	760.645	FTMS+ 500-1000 mz	TG 51:0	nmol/mg wet weight
TG 46:1	TG	+NH4+	794.723	FTMS+ 500-1000 mz	TG 51:0	nmol/mg wet weight	0.0183092	0.0190091	0.0204228	0.0183648	0.0150618	0.0178972	0.0180754	0.0190193	0.0198118	0.0184219	0.0171818	0.016121	0.0164283	0.0197645	0.0177203	0.0167932	0.016542	0.0180805	0.0183302	0.0163274	0.0155841	0.0193137	0.0189575	0.0184333	0.0191065	0.0183483	0.016011	0.017835	0.017996	0.0194674	0.0179756	0.0178472	0.0179741	0.0163813	0.0193749	0.021329	0.0164924	0.0163005	0.0148894	0.0122562	0.0147133	0.00634049	0.0108501
TG 46:4	TG	+NH4+	788.676	FTMS+ 500-1000 mz	TG 51:0	nmol/mg wet weight
TG 47:4	TG	+NH4+	802.692	FTMS+ 500-1000 mz	TG 51:0	nmol/mg wet weight
TG 48:0	TG	+NH4+	824.77	FTMS+ 500-1000 mz	TG 51:0	nmol/mg wet weight	0.0203458	0.0190946	0.0226071	0.0165151	0.0185621	0.0242819	0.0175231	0.0199612	0.0175125	0.0201046	0.0163095	0.0173083	0.0159176	0.0185875	0.015842	0.0155439	0.0169008	0.0171648	0.0172313	0.0160045	0.0146162	0.016912	0.0194509	0.0175097	0.0196415	0.0196084	0.0170164	0.0187678	0.0191878	0.0192291	0.0191599	0.0198428	0.016789	0.0171672	0.019013	0.0219882	0.0181982	0.0169078	0.0170674	0.0147334	0.0140446	0.0142624	0.0175685
TG 48:1	TG	+NH4+	822.755	FTMS+ 500-1000 mz	TG 51:0	nmol/mg wet weight	0.11004	0.112882	0.109125	0.106736	0.104529	0.105957	0.106309	0.102222	0.106809	0.103906	0.102064	0.0964446	0.0865445	0.0978687	0.0960215	0.0868576	0.0926731	0.0894033	0.0963508	0.0899929	0.0846953	0.110972	0.118088	0.110054	0.114891	0.119752	0.103532	0.110899	0.105399	0.106817	0.114429	0.103141	0.105248	0.103066	0.0949316	0.128254	0.0978399	0.0950302	0.0912075	0.0847109	0.0850732	0.0736333	0.102549
TG 48:2	TG	+NH4+	820.739	FTMS+ 500-1000 mz	TG 51:0	nmol/mg wet weight	0.224522	0.220932	0.22	0.219499	0.212682	0.205283	0.21212	0.211422	0.210914	0.216231	0.199051	0.195977	0.168567	0.197601	0.18804	0.164131	0.179341	0.172801	0.171645	0.150955	0.149947	0.227379	0.235729	0.222755	0.228667	0.238962	0.207359	0.230243	0.214274	0.211648	0.232476	0.218325	0.214625	0.198392	0.183168	0.25912	0.206025	0.191118	0.186107	0.155738	0.158072	0.139203	0.211083
TG 48:4	TG	+NH4+	816.708	FTMS+ 500-1000 mz	TG 51:0	nmol/mg wet weight	0.133236	0.135719	0.131193	0.130663	0.118695	0.120236	0.117569	0.117642	0.118295	0.113001	0.109361	0.105063	0.0802827	0.0934281	0.0934272	0.0715806	0.0772816	0.0736978	0.0604262	0.0537094	0.0557754	0.134534	0.140157	0.136798	0.137018	0.143049	0.124101	0.13358	0.127847	0.124851	0.137346	0.131205	0.127235	0.121727	0.106202	0.156764	0.125822	0.112292	0.11003	0.089494	0.0920528	0.0755449	0.129533
TG 48:5	TG	+NH4+	814.692	FTMS+ 500-1000 mz	TG 51:0	nmol/mg wet weight
TG 50:1	TG	+NH4+	850.786	FTMS+ 500-1000 mz	TG 51:0	nmol/mg wet weight	0.436034	0.434558	0.442642	0.425193	0.411598	0.40903	0.410324	0.403565	0.411453	0.422078	0.395417	0.387052	0.331438	0.403486	0.379418	0.334067	0.355682	0.359562	0.384615	0.350759	0.348351	0.443429	0.455438	0.436294	0.446886	0.459848	0.412206	0.442406	0.415893	0.414561	0.437065	0.415524	0.414606	0.404662	0.362896	0.505728	0.406984	0.381179	0.378234	0.343795	0.348629	0.317005	0.412104
TG 50:2	TG	+NH4+	848.77	FTMS+ 500-1000 mz	TG 51:0	nmol/mg wet weight	1.62371	1.61338	1.59693	1.5776	1.53411	1.53278	1.51266	1.52387	1.51672	1.53429	1.46585	1.43287	1.2128	1.54841	1.43222	1.22861	1.31382	1.27585	1.29595	1.07498	1.06343	1.64877	1.70457	1.61588	1.6939	1.72978	1.51504	1.67008	1.5494	1.54181	1.64358	1.55055	1.55139	1.49186	1.32355	1.89384	1.48615	1.36471	1.34672	1.15172	1.15632	1.02318	1.66417
TG 50:3	TG	+NH4+	846.755	FTMS+ 500-1000 mz	TG 51:0	nmol/mg wet weight	1.55531	1.55871	1.52409	1.52436	1.46377	1.47137	1.46417	1.46916	1.44175	1.45002	1.37515	1.35458	1.12256	1.39578	1.32373	1.10474	1.19219	1.15789	1.08421	0.936997	0.907619	1.55871	1.62635	1.5568	1.6179	1.67729	1.45222	1.59402	1.48798	1.47427	1.57439	1.49642	1.46341	1.422	1.2419	1.75356	1.42469	1.30361	1.26639	1.05556	1.04224	0.909607	1.52168
TG 50:4	TG	+NH4+	844.739	FTMS+ 500-1000 mz	TG 51:0	nmol/mg wet weight	0.643477	0.638717	0.635588	0.623508	0.607454	0.58683	0.591941	0.589027	0.584249	0.599891	0.574044	0.567725	0.438863	0.540644	0.497355	0.410628	0.432388	0.419496	0.356372	0.320191	0.325775	0.652781	0.660478	0.634829	0.657531	0.69416	0.602898	0.636677	0.612526	0.606099	0.644087	0.609539	0.612185	0.582517	0.52188	0.743598	0.563362	0.524875	0.51749	0.384483	0.382788	0.337546	0.599615
TG 52:1	TG	+NH4+	878.817	FTMS+ 500-1000 mz	TG 51:0	nmol/mg wet weight
TG 52:2	TG	+NH4+	876.801	FTMS+ 500-1000 mz	TG 51:0	nmol/mg wet weight	2.59638	2.60254	2.5817	2.54103	2.46344	2.43111	2.43193	2.41716	2.46603	2.45786	2.37489	2.27328	1.94185	2.29289	2.22733	1.93727	2.10822	2.05039	2.17815	1.98154	1.92999	2.63171	2.67711	2.62901	2.6497	2.76341	2.41882	2.63602	2.49519	2.46186	2.6325	2.48681	2.48126	2.39729	2.0827	2.99911	2.43868	2.23141	2.19871	1.99155	1.99912	1.80746	2.44245
TG 52:3	TG	+NH4+	874.786	FTMS+ 500-1000 mz	TG 51:0	nmol/mg wet weight	9.50424	9.57863	9.37306	9.28777	8.98281	8.96047	8.90739	8.93282	8.93025	8.7851	8.47795	8.1648	6.94423	8.53649	8.08588	6.77501	7.31421	7.11058	6.65367	5.75305	5.61416	9.62509	9.93848	9.61226	9.92732	10.2224	8.92332	9.71392	9.1851	9.03352	9.68332	9.14413	9.06606	8.75622	7.48208	10.8313	8.71893	8.00977	7.81784	6.4624	6.4648	5.66168	9.38839
TG 52:4	TG	+NH4+	872.77	FTMS+ 500-1000 mz	TG 51:0	nmol/mg wet weight	9.91625	9.77375	9.72152	9.53971	9.22575	9.00702	8.92704	9.00431	9.04164	9.22828	8.67425	8.61938	6.72534	8.312	7.88539	6.39694	6.86341	6.63347	5.53812	4.70232	4.72543	10.0788	10.0736	9.80445	10.0182	10.3313	9.11014	9.8191	9.46924	9.33338	9.79997	9.24472	9.39605	8.8502	8.00563	11.3841	8.64478	8.04573	7.90151	5.86462	5.86868	5.1202	9.5101
TG 52:5	TG	+NH4+	870.755	FTMS+ 500-1000 mz	TG 51:0	nmol/mg wet weight	2.79668	2.79087	2.74225	2.74075	2.61165	2.58011	2.57879	2.57515	2.58869	2.58745	2.43834	2.40457	1.86402	2.15318	2.11589	1.68045	1.84042	1.77406	1.2875	1.18465	1.17417	2.83211	2.86611	2.81161	2.86622	2.9641	2.61324	2.8286	2.70872	2.65292	2.83116	2.66657	2.65047	2.55219	2.2428	3.20112	2.47901	2.28719	2.23557	1.56995	1.58005	1.3575	2.52222
TG 52:6	TG	+NH4+	868.739	FTMS+ 500-1000 mz	TG 51:0	nmol/mg wet weight	0.632795	0.628767	0.616232	0.606898	0.577614	0.567604	0.57527	0.568394	0.582722	0.585566	0.55416	0.538915	0.399535	0.464366	0.453448	0.349764	0.383019	0.371484	0.244443	0.224337	0.22456	0.632333	0.63575	0.631542	0.639076	0.674658	0.573326	0.626598	0.603724	0.587592	0.630165	0.591228	0.590324	0.562826	0.507609	0.713229	0.541238	0.499539	0.492131	0.315013	0.317291	0.279259	0.565212
TG 54:2	TG	+NH4+	904.833	FTMS+ 500-1000 mz	TG 51:0	nmol/mg wet weight
TG 54:3	TG	+NH4+	902.817	FTMS+ 500-1000 mz	TG 51:0	nmol/mg wet weight	1.02038	1.00921	1.01011	0.992111	0.964191	0.933031	0.937998	0.92688	0.962592	0.961201	0.918854	0.883182	0.728762	0.897909	0.843554	0.738707	0.779373	0.742508	0.763471	0.688708	0.673278	1.0262	1.03493	1.02357	1.04255	1.08424	0.944888	1.02461	0.974315	0.972343	1.03027	0.9666	0.971003	0.93045	0.810827	1.17315	0.925607	0.846438	0.83534	0.737434	0.726028	0.647462	0.949287
TG 54:4	TG	+NH4+	900.801	FTMS+ 500-1000 mz	TG 51:0	nmol/mg wet weight	3.13154	3.12463	3.01903	3.03078	2.93829	2.92306	2.882	2.91311	2.88783	2.84298	2.75755	2.63549	2.22825	2.79113	2.61578	2.17852	2.35682	2.29366	2.01864	1.73076	1.68114	3.12873	3.27277	3.13409	3.24396	3.32926	2.89956	3.17198	2.98627	2.94072	3.15717	2.97919	2.95622	2.83259	2.40033	3.46729	2.80104	2.57608	2.49358	1.99424	1.98418	1.73323	3.07183
TG 54:5	TG	+NH4+	898.786	FTMS+ 500-1000 mz	TG 51:0	nmol/mg wet weight	4.64173	4.64574	4.49541	4.49212	4.33011	4.29022	4.29969	4.29826	4.26831	4.20063	4.0464	3.89378	3.17684	3.89185	3.7186	2.9657	3.19262	3.10686	2.37178	2.05854	2.02554	4.64293	4.82783	4.66208	4.78385	4.95491	4.32852	4.71804	4.46011	4.39187	4.67436	4.41825	4.37837	4.18126	3.59036	5.151	4.04535	3.73531	3.64916	2.66632	2.62985	2.289	4.52857
TG 54:6	TG	+NH4+	896.77	FTMS+ 500-1000 mz	TG 51:0	nmol/mg wet weight	3.69751	3.70207	3.60273	3.57472	3.45551	3.42183	3.41805	3.42979	3.38809	3.33865	3.21276	3.10784	2.46662	2.98126	2.85175	2.20584	2.36428	2.30464	1.53888	1.32868	1.31411	3.72659	3.86414	3.71675	3.8378	3.93441	3.46715	3.75194	3.57471	3.48708	3.76927	3.55186	3.50416	3.3618	2.88323	4.13917	3.23434	2.96395	2.86567	1.92874	1.90231	1.62618	3.58211
TG 54:7	TG	+NH4+	894.755	FTMS+ 500-1000 mz	TG 51:0	nmol/mg wet weight	1.2141	1.19668	1.1984	1.16621	1.12516	1.10949	1.11096	1.11262	1.10585	1.12574	1.05585	1.04249	0.785775	0.960865	0.925531	0.691651	0.738988	0.711245	0.440884	0.378467	0.371981	1.2464	1.25964	1.22282	1.25906	1.29354	1.12778	1.23029	1.16919	1.13417	1.22202	1.16051	1.15245	1.08988	0.972372	1.38252	1.04806	0.94515	0.939704	0.583124	0.572243	0.48431	1.19116
TG 56:4	TG	+NH4+	928.833	FTMS+ 500-1000 mz	TG 51:0	nmol/mg wet weight	0.151181	0.148687	0.149994	0.14642	0.143715	0.140162	0.141224	0.137826	0.138595	0.136939	0.132567	0.131306	0.101031	0.120333	0.112057	0.0916378	0.0998791	0.0981825	0.080983	0.0725772	0.0727215	0.150506	0.151023	0.150879	0.154695	0.158778	0.136062	0.153558	0.144473	0.144547	0.150366	0.140777	0.14117	0.131475	0.11354	0.167861	0.127081	0.118065	0.113962	0.0882606	0.0848766	0.0769823	0.137222
TG 56:5	TG	+NH4+	926.817	FTMS+ 500-1000 mz	TG 51:0	nmol/mg wet weight	0.335739	0.329697	0.326821	0.328528	0.315415	0.312987	0.312176	0.315687	0.322216	0.307244	0.297238	0.283263	0.235706	0.267888	0.263962	0.212333	0.228433	0.214899	0.155332	0.142298	0.138019	0.335432	0.351981	0.341899	0.352964	0.353376	0.310651	0.345612	0.327464	0.314437	0.341567	0.315349	0.32372	0.296773	0.25093	0.371632	0.286015	0.258116	0.254763	0.178237	0.176999	0.154699	0.325758
TG 56:6	TG	+NH4+	924.801	FTMS+ 500-1000 mz	TG 51:0	nmol/mg wet weight	0.734888	0.729473	0.721189	0.701624	0.68971	0.668828	0.672885	0.65681	0.674097	0.667089	0.639231	0.618497	0.484917	0.574985	0.558129	0.42743	0.459347	0.450592	0.290475	0.261361	0.258013	0.741767	0.762254	0.727968	0.74735	0.790401	0.672654	0.750198	0.705626	0.687561	0.731751	0.689391	0.70229	0.656522	0.564652	0.8107	0.610341	0.576089	0.566162	0.351102	0.347032	0.303011	0.693418
TG 56:7	TG	+NH4+	922.786	FTMS+ 500-1000 mz	TG 51:0	nmol/mg wet weight	1.52698	1.51385	1.48445	1.47218	1.42284	1.40516	1.41504	1.41257	1.39689	1.36789	1.32058	1.2632	1.00547	1.247	1.18961	0.887538	0.956639	0.937536	0.533786	0.488549	0.472211	1.54394	1.58758	1.53023	1.57867	1.63395	1.41941	1.56513	1.46639	1.42957	1.55224	1.4509	1.46378	1.37992	1.17362	1.68735	1.30623	1.20146	1.17357	0.715132	0.70942	0.607574	1.5086
TG 56:8	TG	+NH4+	920.77	FTMS+ 500-1000 mz	TG 51:0	nmol/mg wet weight	1.83537	1.81834	1.81465	1.76097	1.69884	1.65712	1.66459	1.65695	1.66065	1.68534	1.57011	1.55744	1.1283	1.28593	1.27376	0.900337	0.991868	0.965861	0.52711	0.436987	0.424253	1.87056	1.86993	1.8427	1.85394	1.93888	1.70704	1.83388	1.76984	1.71121	1.84408	1.74077	1.73131	1.63757	1.45642	2.09222	1.51482	1.41559	1.38752	0.747884	0.733944	0.623291	1.64631
TG 58:7	TG	+NH4+	950.817	FTMS+ 500-1000 mz	TG 51:0	nmol/mg wet weight	0.154446	0.159189	0.152489	0.154766	0.149653	0.145708	0.142501	0.1493	0.142365	0.148424	0.140314	0.135216	0.104475	0.118622	0.115075	0.0830942	0.09373	0.0885595	0.0497931	0.0431789	0.0420174	0.162094	0.164209	0.163129	0.163699	0.165964	0.14837	0.158094	0.153891	0.144125	0.163152	0.147734	0.152832	0.139655	0.119488	0.174385	0.131846	0.122934	0.114236	0.0683259	0.0664571	0.0567016	0.15071
TG 58:8	TG	+NH4+	948.801	FTMS+ 500-1000 mz	TG 51:0	nmol/mg wet weight	0.359151	0.350441	0.350811	0.341487	0.333976	0.320806	0.31722	0.321086	0.318813	0.329059	0.305418	0.298188	0.229578	0.279831	0.274971	0.199112	0.213255	0.201965	0.101525	0.0907409	0.0921147	0.360799	0.362728	0.353394	0.369521	0.370552	0.330444	0.354106	0.341029	0.331652	0.360517	0.330575	0.336772	0.316394	0.279028	0.394488	0.294062	0.267989	0.264755	0.155298	0.154103	0.130942	0.358475
TG sum	TG	+NH4+		FTMS+ 500-1000 mz	TG 51:0	nmol/mg wet weight	49.0144	48.8556	48.0634	47.5205	45.9151	45.3484	45.1854	45.2846	45.3032	45.2334	43.1709	42.024	34.0241	41.4921	39.5545	32.1543	34.6613	33.6404	28.2597	24.5767	24.1995	49.5488	50.6793	49.1077	50.4241	52.0649	45.5817	49.5362	47.0858	46.2773	49.3944	46.5878	46.5217	44.4308	38.8085	55.6248	43.493	40.1068	39.2323	29.7101	29.6113	25.8558	47.241
FC	FC	+H+ -H2O	369.352	FTMS+ MSX	FC7D	nmol/mg wet weight	14.9214	15.7513	16.1207	11.3746	10.8939	11.6061	10.4069	9.07176	9.97642	10.0419	9.54778	8.21552	8.39776	9.45345	9.2996	8.04857	9.17478	8.02743	8.4503	8.07202	8.20845	8.01861	8.07353	7.82842	7.03603	7.057	6.88746	7.6504	6.99629	6.57332	7.33818	6.88614	6.80592	7.18957	6.67861	8.2242	7.55746	7.65803	7.79183	7.30138	7.08828	6.08405	5.70333
CE 16:0	CE	+NH4+	642.618	FTMS+ 500-1000 mz	CE 17:0	nmol/mg wet weight	0.211342	0.206999	0.207904	0.21582	0.190309	0.205128	0.204043	0.203581	0.206485	0.199033	0.194597	0.184313	0.187707	0.215827	0.192341	0.181422	0.185974	0.192396	0.209498	0.186282	0.176765	0.204978	0.217051	0.213937	0.223011	0.211639	0.18753	0.21025	0.206674	0.187635	0.212767	0.206978	0.203475	0.205072	0.178294	0.243185	0.227993	0.192491	0.195296	0.206609	0.198893	0.186999	0.207758
CE 16:1	CE	+NH4+	640.603	FTMS+ 500-1000 mz	CE 17:0	nmol/mg wet weight	0.165757	0.161665	0.169357	0.162973	0.155861	0.159133	0.165234	0.158638	0.161177	0.164813	0.160821	0.159065	0.144295	0.161633	0.156626	0.143758	0.153046	0.152217	0.152093	0.147154	0.148056	0.15646	0.159619	0.169416	0.167375	0.156292	0.154324	0.17351	0.158715	0.150415	0.168713	0.160266	0.156519	0.168841	0.144335	0.203526	0.174872	0.164236	0.155684	0.15915	0.15412	0.149309	0.149445
CE 18:1	CE	+NH4+	668.634	FTMS+ 500-1000 mz	CE 17:0	nmol/mg wet weight	0.565768	0.557153	0.553823	0.573933	0.542029	0.539093	0.546005	0.545005	0.550665	0.57412	0.537757	0.51983	0.500927	0.588939	0.543171	0.505919	0.531443	0.516881	0.555978	0.504503	0.490815	0.536514	0.573022	0.568137	0.574365	0.553769	0.509824	0.582301	0.541344	0.525295	0.570556	0.546949	0.541004	0.545678	0.480935	0.662753	0.607708	0.541454	0.535341	0.542182	0.536114	0.504829	0.541082
CE 18:2	CE	+NH4+	666.618	FTMS+ 500-1000 mz	CE 17:0	nmol/mg wet weight	0.394173	0.404456	0.395599	0.416023	0.391388	0.37728	0.391786	0.387393	0.397476	0.417189	0.386559	0.388787	0.352107	0.401648	0.384991	0.34379	0.361662	0.35183	0.311637	0.293804	0.283029	0.397342	0.412229	0.405201	0.398811	0.406099	0.366631	0.410401	0.38484	0.37263	0.406665	0.390435	0.388476	0.393027	0.350019	0.475812	0.423095	0.376182	0.377286	0.340095	0.331928	0.301799	0.375432
CE 18:3	CE	+NH4+	664.603	FTMS+ 500-1000 mz	CE 17:0	nmol/mg wet weight	0.0243002	0.0234275	0.0221738	0.0248307	0.0236029	0.0214907	0.0236211	0.0217143	0.0227207	0.0233264	0.0208513	0.0215961	0.0194442	0.0229118	0.0205291	0.0187876	0.0190548	0.0195959	0.0146352	0.0131761	0.0133126	0.0238152	0.0221614	0.0242156	0.0241984	0.0227476	0.0205874	0.0236552	0.0236774	0.0219013	0.0229585	0.0226998	0.0201448	0.0220265	0.0194776	0.0278658	0.0251514	0.0204246	0.0212005	0.0159169	0.0167501	0.01597	0.0227356
CE 20:1	CE	+NH4+	696.665	FTMS+ 500-1000 mz	CE 17:0	nmol/mg wet weight
CE 20:2	CE	+NH4+	694.65	FTMS+ 500-1000 mz	CE 17:0	nmol/mg wet weight
CE 20:3	CE	+NH4+	692.634	FTMS+ 500-1000 mz	CE 17:0	nmol/mg wet weight
CE 20:4	CE	+NH4+	690.618	FTMS+ 500-1000 mz	CE 17:0	nmol/mg wet weight	0.0400082	0.0376936	0.0436778	0.0397309	0.0368594	0.0380442	0.0380569	0.038355	0.0381464	0.0405309	0.0371185	0.0388248	0.0300764	0.0339744	0.0323513	0.027795	0.0267102	0.027116	0.0178963	0.016589	0.0168292	0.0400319	0.0426044	0.0403351	0.0404173	0.0402031	0.036547	0.0419189	0.0413545	0.0370587	0.0407593	0.0401548	0.038681	0.0372236	0.0330026	0.0444745	0.0373147	0.0331416	0.0319341	0.0227792	0.0221339	0.0190455	0.0389567
CE 22:4	CE	+NH4+	718.65	FTMS+ 500-1000 mz	CE 17:0	nmol/mg wet weight
CE 22:5	CE	+NH4+	716.634	FTMS+ 500-1000 mz	CE 17:0	nmol/mg wet weight
CE 22:6	CE	+NH4+	714.618	FTMS+ 500-1000 mz	CE 17:0	nmol/mg wet weight	0.0237653	0.0229918	0.0227994	0.0218735	0.0223031	0.0221335	0.0234522	0.023242	0.0225958	0.0226914	0.0229926	0.0227442	0.0188656	0.0213934	0.0199285	0.0167121	0.0170862	0.0160172	0.00838952	0.00784141	0.00638305	0.0241516	0.0245187	0.0243755	0.0242296	0.0268047	0.0209445	0.0267285	0.0237591	0.0234078	0.0232964	0.0224228	0.0215632	0.023995	0.0200818	0.0258335	0.0205489	0.0195623	0.0180364	0.011025	0.011014	0.00936459	0.0191871
CE sum	CE	+NH4+		FTMS+ 500-1000 mz	CE 17:0	nmol/mg wet weight	1.42511	1.41439	1.41533	1.45518	1.36235	1.3623	1.3922	1.37793	1.39927	1.4417	1.3607	1.33516	1.25342	1.44633	1.34994	1.23818	1.29498	1.27605	1.27013	1.16935	1.13519	1.38329	1.45121	1.44562	1.45241	1.41755	1.29639	1.46876	1.38036	1.31834	1.44572	1.38991	1.36986	1.39586	1.22615	1.68345	1.51668	1.34749	1.33478	1.29776	1.27095	1.18732	1.3546
[truncated: 204 more columns]

## Sheet: Internal Standards
		IS-mix stocksolution		Spiked amount
Species	M (g/mol)	µg/mL	nmol/ml	nmol/2 mg wet weight	Purchased from
PC 28:0	677.5	25	36.9004	1.84502	Sigma-Aldrich (Taufkirchen, Germany)
LPC 13:0	453.286	1	2.20611	0.110306	Avanti (Alabaster, Alabama, USA)
Cer 35:1;O2	551.528	1	1.81315	0.0906573	Avanti (Alabaster, Alabama, USA)
PE 40:0	803.64	10	12.4434	0.622169	Avanti (Alabaster, Alabama, USA)
LPE 13:0	411.239	1	2.43168	0.121584	Avanti (Alabaster, Alabama, USA)
CE 17:0	638.6	10	15.6593	0.782963	Sigma-Aldrich (Taufkirchen, Germany)
FC-D7	393.6	75	190.549	9.52744	Sigma-Aldrich (Taufkirchen, Germany)
DG 28:0	512.444	5	9.75716	0.487858	Larodan (Solna, Sweden)
TG 51:0	848.783	18	21.2068	1.06034	Larodan (Solna, Sweden)
SM 30:1;O2	646.505	10	15.4678	0.773389	Avanti (Alabaster, Alabama, USA)

## Sheet: Legend
	CE	cholesteryl ester
	Cer	ceramide
	DG	diglyceride
	FC	free cholesterol
	LPC	lysophosphatidylcholine
	LPE	lysophosphatidylethanolamine
	PC	phosphatidylcholine
	PC O	PC ether
	PE	phosphatidylethanolamine
	PE P	PE based plasmalogens
	SDS	sodium dodecyl sulfate
	SM	sphingomyelin
	TG	triglyceride
			Lipid species were annotated according to the "Update on LIPID MAPS classification, nomenclature, and shorthand notation for MS-derived lipid structures" [1]. PE species were annotated based on assumption of even numbered carbon chains only.
			1. Liebisch, G.; Fahy, E.; Aoki, J.; Dennis, E.A.; Durand, T.; Ejsing, C.S.; Fedorova, M.; Feussner, I.; Griffiths, W.J.; Kofeler, H.; et al. Update on LIPID MAPS classification, nomenclature, and shorthand notation for MS-derived lipid structures. J Lipid Res 2020, 61, 1539-1555, doi:10.1194/jlr.S120001025.
